# Supplementary material for: Ironomycin induces mantle cell lymphoma cell death by targeting iron metabolism addiction
Source: Theranostics. 2025 Feb 3;15(7):2834–51. doi: 10.7150/thno.101821 (PMC11898298; doi:10.7150/thno.101821)
Supplement: Supplementary file 2 — Supplementary table 1. [file thnov15p2834s2.xlsx]

## Sheet: Sheet1
Supplementary Table S1: List of genes related to iron biology and cancer.
Gene Symbol	Gene title
ABCB6	ATP binding cassette subfamily B member 6 (Langereis blood group)
ABCG2	ATP binding cassette subfamily G member 2 (Junior blood group)
ACO1	aconitase 1, soluble
ALAD	aminolevulinate dehydratase
ALAS1	5'-aminolevulinate synthase 1
APEX2	APEX nuclease (apurinic/apyrimidinic endonuclease) 2
CIAO1	cytosolic iron-sulfur assembly component 1
CP	ceruloplasmin (ferroxidase)
CYBRD1	cytochrome b reductase 1
EPAS1	endothelial PAS domain protein 1
FBXL5	F-box and leucine-rich repeat protein 5
FECH	ferrochelatase
FLVCR1	feline leukemia virus subgroup C cellular receptor 1
FTH1	ferritin, heavy polypeptide 1
FTL	ferritin, light polypeptide
FXN	frataxin
HAMP	hepcidin antimicrobial peptide
HEPH	hephaestin
HFE	hemochromatosis
HFE2	hemochromatosis type 2 (juvenile)
HIF1A	hypoxia inducible factor 1, alpha subunit (basic helix-loop-helix transcription factor)
HIF1AN	hypoxia inducible factor 1, alpha subunit inhibitor
HMBS	hydroxymethylbilane synthase
HMOX1	heme oxygenase 1
HMOX2	heme oxygenase 2
HP /// HPR	haptoglobin /// haptoglobin-related protein
HPX	hemopexin
IREB2	iron responsive element binding protein 2
ISCA1	iron-sulfur cluster assembly 1
ISCA2	iron-sulfur cluster assembly 2
ISCU	iron-sulfur cluster assembly enzyme
LCN2	lipocalin 2
LRP2	LDL receptor related protein 2
LTF	lactotransferrin
MON1A	MON1 secretory trafficking family member A
MTF1	metal-regulatory transcription factor 1
NARFL	nuclear prelamin A recognition factor-like
NFS1	NFS1 cysteine desulfurase
NFU1	NFU1 iron-sulfur cluster scaffold
PPOX	protoporphyrinogen oxidase
SCARA3	Scavenger Receptor Class A Member 3
SCARA5	scavenger receptor class A, member 5
SFXN1	sideroflexin 1
SFXN2	sideroflexin 2
SFXN3	sideroflexin 3
SFXN4	sideroflexin 4
SFXN5	sideroflexin 5
SLC11A2	solute carrier family 11 (proton-coupled divalent metal ion transporter), member 2
SLC22A17	solute carrier family 22, member 17
SLC25A28	solute carrier family 25 (mitochondrial iron transporter), member 28
SLC25A37	solute carrier family 25 (mitochondrial iron transporter), member 37
SLC39A14	solute carrier family 39 (zinc transporter), member 14
SLC40A1	solute carrier family 40 (iron-regulated transporter), member 1
STEAP1	six transmembrane epithelial antigen of the prostate 1
STEAP2	STEAP family member 2, metalloreductase
STEAP3	STEAP family member 3, metalloreductase
STEAP4	STEAP family member 4
TFR2	transferrin receptor 2
TFRC	transferrin receptor
TMPRSS6	transmembrane protease, serine 6
UROD	uroporphyrinogen decarboxylase
UROS	uroporphyrinogen III synthase
