# Supplementary material for: Ironomycin induces mantle cell lymphoma cell death by targeting iron metabolism addiction
Source: Theranostics. 2025 Feb 3;15(7):2834–51. doi: 10.7150/thno.101821 (PMC11898298; doi:10.7150/thno.101821)
Supplement: Supplementary file 4 — Supplementary table 4. [file thnov15p2834s4.xlsx]

## Sheet: ctr_vs_ibru
Genes differentially expressed in MCL cell lines treated or not with ibrutinib
UNIQID	name	description	chromosome	baseMean	log2FoldChange	padj
ENSG00000133069	TMCC2	transmembrane and coiled-coil domain family 2 [Source:HGNC Symbol;Acc:HGNC:24239]	1	586.492	0.810976	2.89753e-07
ENSG00000108515	ENO3	enolase 3 (beta, muscle) [Source:HGNC Symbol;Acc:HGNC:3354]	17	1735.96	-0.773498	4.42822e-07
ENSG00000174123	TLR10	toll-like receptor 10 [Source:HGNC Symbol;Acc:HGNC:15634]	4	1125.26	-1.10427	1.50221e-06
ENSG00000188389	PDCD1	programmed cell death 1 [Source:HGNC Symbol;Acc:HGNC:8760]	2	360.165	-2.0567	1.50221e-06
ENSG00000164938	TP53INP1	tumor protein p53 inducible nuclear protein 1 [Source:HGNC Symbol;Acc:HGNC:18022]	8	2026.92	0.666559	1.22736e-05
ENSG00000101336	HCK	HCK proto-oncogene, Src family tyrosine kinase [Source:HGNC Symbol;Acc:HGNC:4840]	20	849.541	-0.843202	2.3479e-05
ENSG00000138166	DUSP5	dual specificity phosphatase 5 [Source:HGNC Symbol;Acc:HGNC:3071]	10	1565.69	-2.12218	2.3479e-05
ENSG00000155926	SLA	Src-like-adaptor [Source:HGNC Symbol;Acc:HGNC:10902]	8	201.199	-1.38665	2.3479e-05
ENSG00000186818	LILRB4	leukocyte immunoglobulin-like receptor, subfamily B (with TM and ITIM domains), member 4 [Source:HGNC Symbol;Acc:HGNC:6608]	19	3656.66	-0.831324	2.3479e-05
ENSG00000183484	GPR132	G protein-coupled receptor 132 [Source:HGNC Symbol;Acc:HGNC:17482]	14	2501.12	-0.773294	3.17447e-05
ENSG00000126264	HCST	hematopoietic cell signal transducer [Source:HGNC Symbol;Acc:HGNC:16977]	19	481.384	-1.65598	7.29609e-05
ENSG00000181577	C6orf223	chromosome 6 open reading frame 223 [Source:HGNC Symbol;Acc:HGNC:28692]	6	2480.72	-1.19974	8.45837e-05
ENSG00000166349	RAG1	recombination activating gene 1 [Source:HGNC Symbol;Acc:HGNC:9831]	11	156.903	2.20752	0.000116415
ENSG00000229164	NA	NA	NA	1240.39	-1.99731	0.000200117
ENSG00000170522	ELOVL6	ELOVL fatty acid elongase 6 [Source:HGNC Symbol;Acc:HGNC:15829]	4	2683.58	0.618138	0.00026689
ENSG00000123358	NR4A1	nuclear receptor subfamily 4, group A, member 1 [Source:HGNC Symbol;Acc:HGNC:7980]	12	827.278	-1.47813	0.000548343
ENSG00000167604	NFKBID	nuclear factor of kappa light polypeptide gene enhancer in B-cells inhibitor, delta [Source:HGNC Symbol;Acc:HGNC:15671]	19	703.371	-2.07211	0.000875103
ENSG00000131370	SH3BP5	SH3-domain binding protein 5 (BTK-associated) [Source:HGNC Symbol;Acc:HGNC:10827]	3	631.785	-0.637459	0.000938346
ENSG00000175274	TP53I11	tumor protein p53 inducible protein 11 [Source:HGNC Symbol;Acc:HGNC:16842]	11	1947.72	-1.06795	0.00104111
ENSG00000116741	RGS2	regulator of G-protein signaling 2 [Source:HGNC Symbol;Acc:HGNC:9998]	1	397.599	-1.12432	0.00113357
ENSG00000267243			19	179.272	2.38631	0.00116457
ENSG00000171223	JUNB	jun B proto-oncogene [Source:HGNC Symbol;Acc:HGNC:6205]	19	2734.68	-0.679414	0.00116457
ENSG00000197879	MYO1C	myosin IC [Source:HGNC Symbol;Acc:HGNC:7597]	17	5511.62	-0.884182	0.00141888
ENSG00000108405	P2RX1	purinergic receptor P2X, ligand gated ion channel, 1 [Source:HGNC Symbol;Acc:HGNC:8533]	17	288.83	-1.17147	0.00199421
ENSG00000166428	PLD4	phospholipase D family, member 4 [Source:HGNC Symbol;Acc:HGNC:23792]	14	5737.19	-0.625891	0.00199421
ENSG00000127124	HIVEP3	human immunodeficiency virus type I enhancer binding protein 3 [Source:HGNC Symbol;Acc:HGNC:13561]	1	792.87	-1.79778	0.00220194
ENSG00000077984	CST7	cystatin F (leukocystatin) [Source:HGNC Symbol;Acc:HGNC:2479]	20	48.3362	-4.14645	0.0029942
ENSG00000171992	SYNPO	synaptopodin [Source:HGNC Symbol;Acc:HGNC:30672]	5	1545.95	-0.772192	0.00319471
ENSG00000027869	SH2D2A	SH2 domain containing 2A [Source:HGNC Symbol;Acc:HGNC:10821]	1	888.497	-1.54184	0.00450117
ENSG00000095951	HIVEP1	human immunodeficiency virus type I enhancer binding protein 1 [Source:HGNC Symbol;Acc:HGNC:4920]	6	1602.25	-0.769973	0.00528415
ENSG00000154262	ABCA6	ATP-binding cassette, sub-family A (ABC1), member 6 [Source:HGNC Symbol;Acc:HGNC:36]	17	216.175	-1.49111	0.00660666
ENSG00000169575	VPREB1	pre-B lymphocyte 1 [Source:HGNC Symbol;Acc:HGNC:12709]	22	69.1397	2.21517	0.00707923
ENSG00000158050	DUSP2	dual specificity phosphatase 2 [Source:HGNC Symbol;Acc:HGNC:3068]	2	2652.92	-0.792833	0.00707923
ENSG00000163995	ABLIM2	actin binding LIM protein family, member 2 [Source:HGNC Symbol;Acc:HGNC:19195]	4	355.711	0.920194	0.0114345
ENSG00000177106	EPS8L2	EPS8-like 2 [Source:HGNC Symbol;Acc:HGNC:21296]	11	437.632	-0.705223	0.0126046
ENSG00000105642	KCNN1	potassium channel, calcium activated intermediate/small conductance subfamily N alpha, member 1 [Source:HGNC Symbol;Acc:HGNC:6290]	19	75.5752	-1.4594	0.0140638
ENSG00000004468	CD38	CD38 molecule [Source:HGNC Symbol;Acc:HGNC:1667]	4	1758.46	0.662179	0.0144651
ENSG00000230709			17	121.647	-1.17779	0.0144795
ENSG00000135074	ADAM19	ADAM metallopeptidase domain 19 [Source:HGNC Symbol;Acc:HGNC:197]	5	2197.92	-0.597666	0.0212533
ENSG00000188747	NOXA1	NADPH oxidase activator 1 [Source:HGNC Symbol;Acc:HGNC:10668]	9	425.499	0.853196	0.0219117
ENSG00000140848	CPNE2	copine II [Source:HGNC Symbol;Acc:HGNC:2315]	16	1444.47	1.19485	0.0223715
ENSG00000237638			2	107.954	-1.72987	0.0223715
ENSG00000137802	MAPKBP1	mitogen-activated protein kinase binding protein 1 [Source:HGNC Symbol;Acc:HGNC:29536]	15	1515.88	0.640494	0.0271563
ENSG00000074706	IPCEF1	interaction protein for cytohesin exchange factors 1 [Source:HGNC Symbol;Acc:HGNC:21204]	6	1067.49	-1.90626	0.028004
ENSG00000119411	BSPRY	B-box and SPRY domain containing [Source:HGNC Symbol;Acc:HGNC:18232]	9	518.305	-1.32611	0.0350378
ENSG00000198113	TOR4A	torsin family 4, member A [Source:HGNC Symbol;Acc:HGNC:25981]	9	1304.07	-1.04513	0.0423439

## Sheet: ctr_vs_irono
Genes differentially expressed in MCL cell lines treated or not with ironomycin
UNIQID	name	description	chromosome	baseMean	log2FoldChange	padj
ENSG00000091656	ZFHX4	zinc finger homeobox 4 [Source:HGNC Symbol;Acc:HGNC:30939]	8	83.6356	-4.32558	0.0400672
ENSG00000180549	FUT7	fucosyltransferase 7 (alpha (1,3) fucosyltransferase) [Source:HGNC Symbol;Acc:HGNC:4018]	9	870.804	-4.01334	0.0426736
ENSG00000137507	LRRC32	leucine rich repeat containing 32 [Source:HGNC Symbol;Acc:HGNC:4161]	11	59.7529	-3.81164	0.0251474
ENSG00000174600	CMKLR1	chemerin chemokine-like receptor 1 [Source:HGNC Symbol;Acc:HGNC:2121]	12	99.592	-3.61164	0.0400968
ENSG00000117115	PADI2	peptidyl arginine deiminase, type II [Source:HGNC Symbol;Acc:HGNC:18341]	1	462.236	-3.3639	5.36e-10
ENSG00000147485	PXDNL	peroxidasin-like [Source:HGNC Symbol;Acc:HGNC:26359]	8	82.4972	-3.26272	0.0420832
ENSG00000154165	GPR15	G protein-coupled receptor 15 [Source:HGNC Symbol;Acc:HGNC:4469]	3	1521.72	-3.1198	0.000853813
ENSG00000159618	ADGRG5	adhesion G protein-coupled receptor G5 [Source:HGNC Symbol;Acc:HGNC:19010]	16	397.477	-2.86778	0.0236022
ENSG00000162711	NLRP3	NLR family, pyrin domain containing 3 [Source:HGNC Symbol;Acc:HGNC:16400]	1	110.584	-2.86227	0.00974567
ENSG00000131401	NAPSB	napsin B aspartic peptidase, pseudogene [Source:HGNC Symbol;Acc:HGNC:13396]	19	1459.34	-2.66987	4.25e-07
ENSG00000144645	OSBPL10	oxysterol binding protein-like 10 [Source:HGNC Symbol;Acc:HGNC:16395]	3	598.588	-2.55323	6.12e-09
ENSG00000224478			6	60.3907	-2.46534	0.0025193
ENSG00000197385	ZNF860	zinc finger protein 860 [Source:HGNC Symbol;Acc:HGNC:34513]	3	39.4274	-2.41028	0.0145346
ENSG00000225217	HSPA7	heat shock 70kDa protein 7 (HSP70B) [Source:HGNC Symbol;Acc:HGNC:5240]	1	60.7722	-2.40806	0.0131265
ENSG00000132704	FCRL2	Fc receptor-like 2 [Source:HGNC Symbol;Acc:HGNC:14875]	1	113.028	-2.31297	0.000130901
ENSG00000163534	FCRL1	Fc receptor-like 1 [Source:HGNC Symbol;Acc:HGNC:18509]	1	46.744	-2.30344	0.000820844
ENSG00000155926	SLA	Src-like-adaptor [Source:HGNC Symbol;Acc:HGNC:10902]	8	201.199	-2.15712	1.86e-15
ENSG00000114013	CD86	CD86 molecule [Source:HGNC Symbol;Acc:HGNC:1705]	3	2842.05	-2.14347	0.014214
ENSG00000185433	LINC00158	long intergenic non-protein coding RNA 158 [Source:HGNC Symbol;Acc:HGNC:1283]	21	114.151	-2.10978	0.00926345
ENSG00000160179	ABCG1	ATP-binding cassette, sub-family G (WHITE), member 1 [Source:HGNC Symbol;Acc:HGNC:73]	21	1773.95	-2.0254	2.86e-08
ENSG00000103647	CORO2B	coronin, actin binding protein, 2B [Source:HGNC Symbol;Acc:HGNC:2256]	15	44.3225	-2.01733	0.0273311
ENSG00000132744	ACY3	aminoacylase 3 [Source:HGNC Symbol;Acc:HGNC:24104]	11	213.488	-1.93573	0.00963669
ENSG00000172264	MACROD2	MACRO domain containing 2 [Source:HGNC Symbol;Acc:HGNC:16126]	20	1251.65	-1.89528	2.48e-05
ENSG00000104490	NCALD	neurocalcin delta [Source:HGNC Symbol;Acc:HGNC:7655]	8	955.261	-1.8608	0.0281093
ENSG00000188822	CNR2	cannabinoid receptor 2 (macrophage) [Source:HGNC Symbol;Acc:HGNC:2160]	1	426.471	-1.85263	3.54e-07
ENSG00000169403	PTAFR	platelet-activating factor receptor [Source:HGNC Symbol;Acc:HGNC:9582]	1	2412.46	-1.81511	8.72e-07
ENSG00000120913	PDLIM2	PDZ and LIM domain 2 (mystique) [Source:HGNC Symbol;Acc:HGNC:13992]	8	159.405	-1.79254	0.016244
ENSG00000074317	SNCB	synuclein, beta [Source:HGNC Symbol;Acc:HGNC:11140]	5	55.8843	-1.78973	0.00233056
ENSG00000035720	STAP1	signal transducing adaptor family member 1 [Source:HGNC Symbol;Acc:HGNC:24133]	4	235.668	-1.73317	6.45e-10
ENSG00000104783	KCNN4	potassium channel, calcium activated intermediate/small conductance subfamily N alpha, member 4 [Source:HGNC Symbol;Acc:HGNC:6293]	19	1667.64	-1.72491	6.57e-05
ENSG00000125968	ID1	inhibitor of DNA binding 1, dominant negative helix-loop-helix protein [Source:HGNC Symbol;Acc:HGNC:5360]	20	49.1439	-1.71465	0.00964423
ENSG00000131187	F12	coagulation factor XII (Hageman factor) [Source:HGNC Symbol;Acc:HGNC:3530]	5	148.923	-1.67837	0.0293273
ENSG00000182487	NCF1B	neutrophil cytosolic factor 1B pseudogene [Source:HGNC Symbol;Acc:HGNC:32522]	7	1417.51	-1.64617	0.000383365
ENSG00000012124	CD22	CD22 molecule [Source:HGNC Symbol;Acc:HGNC:1643]	19	4966.53	-1.64436	1.57e-31
ENSG00000168993	CPLX1	complexin 1 [Source:HGNC Symbol;Acc:HGNC:2309]	4	186.363	-1.63311	0.0182187
ENSG00000165178	NCF1C	neutrophil cytosolic factor 1C pseudogene [Source:HGNC Symbol;Acc:HGNC:32523]	7	2601.05	-1.63093	0.000516493
ENSG00000158517	NCF1	neutrophil cytosolic factor 1 [Source:HGNC Symbol;Acc:HGNC:7660]	7	3705.87	-1.62673	7.83e-05
ENSG00000132359	RAP1GAP2	RAP1 GTPase activating protein 2 [Source:HGNC Symbol;Acc:HGNC:29176]	17	89.3849	-1.6252	0.0125419
ENSG00000111679	PTPN6	protein tyrosine phosphatase, non-receptor type 6 [Source:HGNC Symbol;Acc:HGNC:9658]	12	9086.45	-1.62025	0.0470513
ENSG00000158473	CD1D	CD1d molecule [Source:HGNC Symbol;Acc:HGNC:1637]	1	103.947	-1.61865	0.0024111
ENSG00000211651	IGLV1-44	immunoglobulin lambda variable 1-44 [Source:HGNC Symbol;Acc:HGNC:5879]	22	47.0778	-1.61264	0.00194568
ENSG00000100351	GRAP2	GRB2-related adaptor protein 2 [Source:HGNC Symbol;Acc:HGNC:4563]	22	280.682	-1.56625	7.62e-08
ENSG00000237989			21	109.77	-1.56576	0.000696179
ENSG00000185008	ROBO2	roundabout guidance receptor 2 [Source:HGNC Symbol;Acc:HGNC:10250]	3	637.664	-1.55354	0.00578402
ENSG00000163683	SMIM14	small integral membrane protein 14 [Source:HGNC Symbol;Acc:HGNC:27321]	4	3312.84	-1.54409	8.31e-23
ENSG00000127863	TNFRSF19	tumor necrosis factor receptor superfamily, member 19 [Source:HGNC Symbol;Acc:HGNC:11915]	13	147.988	-1.47534	0.00485301
ENSG00000164056	SPRY1	sprouty RTK signaling antagonist 1 [Source:HGNC Symbol;Acc:HGNC:11269]	4	103.3	-1.47513	0.00360631
ENSG00000179088	C12orf42	chromosome 12 open reading frame 42 [Source:HGNC Symbol;Acc:HGNC:24729]	12	85.7521	-1.46914	0.0459942
ENSG00000130592	LSP1	lymphocyte-specific protein 1 [Source:HGNC Symbol;Acc:HGNC:6707]	11	21418.2	-1.46337	0.000559233
ENSG00000112799	LY86	lymphocyte antigen 86 [Source:HGNC Symbol;Acc:HGNC:16837]	6	764.012	-1.44977	9.01e-09
ENSG00000165029	ABCA1	ATP-binding cassette, sub-family A (ABC1), member 1 [Source:HGNC Symbol;Acc:HGNC:29]	9	924.792	-1.44675	0.00222886
ENSG00000175857	GAPT	GRB2-binding adaptor protein, transmembrane [Source:HGNC Symbol;Acc:HGNC:26588]	5	153.092	-1.44473	2.44e-07
ENSG00000196532	NA	NA	NA	38.0635	-1.44342	0.0169969
ENSG00000029534	ANK1	ankyrin 1, erythrocytic [Source:HGNC Symbol;Acc:HGNC:492]	8	205.148	-1.42882	0.0261538
ENSG00000187912	CLEC17A	C-type lectin domain family 17, member A [Source:HGNC Symbol;Acc:HGNC:34520]	19	1098.23	-1.41114	0.000404686
ENSG00000211966	IGHV5-51	immunoglobulin heavy variable 5-51 [Source:HGNC Symbol;Acc:HGNC:5659]	14	42.1646	-1.39229	0.0347753
ENSG00000111664	GNB3	guanine nucleotide binding protein (G protein), beta polypeptide 3 [Source:HGNC Symbol;Acc:HGNC:4400]	12	207.708	-1.36603	0.0237201
ENSG00000131724	IL13RA1	interleukin 13 receptor, alpha 1 [Source:HGNC Symbol;Acc:HGNC:5974]	X	106.431	-1.31642	0.0360167
ENSG00000125510	OPRL1	opiate receptor-like 1 [Source:HGNC Symbol;Acc:HGNC:8155]	20	138.567	-1.31493	0.0184677
ENSG00000169442	CD52	CD52 molecule [Source:HGNC Symbol;Acc:HGNC:1804]	1	1929.26	-1.31271	0.0100884
ENSG00000125089	SH3TC1	SH3 domain and tetratricopeptide repeats 1 [Source:HGNC Symbol;Acc:HGNC:26009]	4	4425.8	-1.30395	0.000268397
ENSG00000173546	CSPG4	chondroitin sulfate proteoglycan 4 [Source:HGNC Symbol;Acc:HGNC:2466]	15	137.838	-1.28808	0.0177898
ENSG00000213402	PTPRCAP	protein tyrosine phosphatase, receptor type, C-associated protein [Source:HGNC Symbol;Acc:HGNC:9667]	11	4738.04	-1.28644	1.17e-08
ENSG00000198133	TMEM229B	transmembrane protein 229B [Source:HGNC Symbol;Acc:HGNC:20130]	14	123.666	-1.26127	0.00596398
ENSG00000131188	PRR7	proline rich 7 (synaptic) [Source:HGNC Symbol;Acc:HGNC:28130]	5	384.619	-1.25205	0.00253742
ENSG00000140968	IRF8	interferon regulatory factor 8 [Source:HGNC Symbol;Acc:HGNC:5358]	16	4226.51	-1.22352	0.000198057
ENSG00000211767	TRBJ2-3	T cell receptor beta joining 2-3 [Source:HGNC Symbol;Acc:HGNC:12171]	7	185.1	-1.19861	0.00157076
ENSG00000197122	SRC	SRC proto-oncogene, non-receptor tyrosine kinase [Source:HGNC Symbol;Acc:HGNC:11283]	20	1791.38	-1.19471	0.000153485
ENSG00000210082	MT-RNR2	mitochondrially encoded 16S RNA [Source:HGNC Symbol;Acc:HGNC:7471]	MT	67395.1	-1.19442	0.0030542
ENSG00000108798	ABI3	ABI family, member 3 [Source:HGNC Symbol;Acc:HGNC:29859]	17	1289.73	-1.18797	7.47e-05
ENSG00000165168	CYBB	cytochrome b-245, beta polypeptide [Source:HGNC Symbol;Acc:HGNC:2578]	X	3426.31	-1.18464	9.04e-10
ENSG00000197459	NA	NA	NA	173.572	-1.18369	0.0170261
ENSG00000211772	TRBC2	T cell receptor beta constant 2 [Source:HGNC Symbol;Acc:HGNC:12157]	7	2435.95	-1.17906	2.61e-09
ENSG00000162654	GBP4	guanylate binding protein 4 [Source:HGNC Symbol;Acc:HGNC:20480]	1	916.289	-1.17889	0.0292275
ENSG00000079931	MOXD1	monooxygenase, DBH-like 1 [Source:HGNC Symbol;Acc:HGNC:21063]	6	100.603	-1.14811	0.00868133
ENSG00000256018	NA	NA	NA	69.3394	-1.14664	0.0185922
ENSG00000157303	SUSD3	sushi domain containing 3 [Source:HGNC Symbol;Acc:HGNC:28391]	9	1293.83	-1.14214	4.89e-06
ENSG00000163568	AIM2	absent in melanoma 2 [Source:HGNC Symbol;Acc:HGNC:357]	1	234.16	-1.14182	0.0158342
ENSG00000211648	IGLV1-47	immunoglobulin lambda variable 1-47 [Source:HGNC Symbol;Acc:HGNC:5880]	22	64.7777	-1.13864	0.0459929
ENSG00000127824	TUBA4A	tubulin, alpha 4a [Source:HGNC Symbol;Acc:HGNC:12407]	2	7051.71	-1.13416	3.51e-12
ENSG00000198804	MT-CO1	mitochondrially encoded cytochrome c oxidase I [Source:HGNC Symbol;Acc:HGNC:7419]	MT	122639	-1.1328	0.0206862
ENSG00000110448	CD5	CD5 molecule [Source:HGNC Symbol;Acc:HGNC:1685]	11	467.003	-1.1321	0.00236084
ENSG00000137486	ARRB1	arrestin, beta 1 [Source:HGNC Symbol;Acc:HGNC:711]	11	321.963	-1.12546	0.0102719
ENSG00000182759	MAFA	v-maf avian musculoaponeurotic fibrosarcoma oncogene homolog A [Source:HGNC Symbol;Acc:HGNC:23145]	8	347.131	-1.12477	8.05e-07
ENSG00000175832	ETV4	ets variant 4 [Source:HGNC Symbol;Acc:HGNC:3493]	17	511.345	-1.12366	0.0319676
ENSG00000163520	FBLN2	fibulin 2 [Source:HGNC Symbol;Acc:HGNC:3601]	3	171.775	-1.12345	0.0319676
ENSG00000167703	SLC43A2	solute carrier family 43 (amino acid system L transporter), member 2 [Source:HGNC Symbol;Acc:HGNC:23087]	17	1281.81	-1.12022	0.0412625
ENSG00000139193	CD27	CD27 molecule [Source:HGNC Symbol;Acc:HGNC:11922]	12	598.452	-1.11844	0.0139273
ENSG00000165507	C10orf10	chromosome 10 open reading frame 10 [Source:HGNC Symbol;Acc:HGNC:23355]	10	719.205	-1.11711	0.00369904
ENSG00000117318	ID3	inhibitor of DNA binding 3, dominant negative helix-loop-helix protein [Source:HGNC Symbol;Acc:HGNC:5362]	1	5332.93	-1.10823	5.76e-08
ENSG00000260896		prostate cancer-associated 47 [Source:EntrezGene;Acc:100996425]	16	928.33	-1.09955	0.0463119
ENSG00000167984	NLRC3	NLR family, CARD domain containing 3 [Source:HGNC Symbol;Acc:HGNC:29889]	16	862.248	-1.09946	0.00433919
ENSG00000175463	TBC1D10C	TBC1 domain family, member 10C [Source:HGNC Symbol;Acc:HGNC:24702]	11	1932.09	-1.09388	4.18e-17
ENSG00000198055	GRK6	G protein-coupled receptor kinase 6 [Source:HGNC Symbol;Acc:HGNC:4545]	5	3840.35	-1.089	1.11e-13
ENSG00000101017	CD40	CD40 molecule, TNF receptor superfamily member 5 [Source:HGNC Symbol;Acc:HGNC:11919]	20	2155.06	-1.08334	0.00134585
ENSG00000198286	CARD11	caspase recruitment domain family, member 11 [Source:HGNC Symbol;Acc:HGNC:16393]	7	3648.55	-1.0827	1.9e-16
ENSG00000132205	EMILIN2	elastin microfibril interfacer 2 [Source:HGNC Symbol;Acc:HGNC:19881]	18	481.624	-1.08203	0.0208505
ENSG00000185201	IFITM2	interferon induced transmembrane protein 2 [Source:HGNC Symbol;Acc:HGNC:5413]	11	2118.82	-1.07485	1.43e-07
ENSG00000095303	PTGS1	prostaglandin-endoperoxide synthase 1 (prostaglandin G/H synthase and cyclooxygenase) [Source:HGNC Symbol;Acc:HGNC:9604]	9	427.767	-1.05146	0.000397917
ENSG00000196132	MYT1	myelin transcription factor 1 [Source:HGNC Symbol;Acc:HGNC:7622]	20	61.8802	-1.048	0.0204244
ENSG00000144724	PTPRG	protein tyrosine phosphatase, receptor type, G [Source:HGNC Symbol;Acc:HGNC:9671]	3	392.182	-1.04616	0.00124719
ENSG00000134333	LDHA	lactate dehydrogenase A [Source:HGNC Symbol;Acc:HGNC:6535]	11	42700	-1.04469	1.14e-14
ENSG00000174123	TLR10	toll-like receptor 10 [Source:HGNC Symbol;Acc:HGNC:15634]	4	1125.26	-1.04015	2.12e-07
ENSG00000107742	SPOCK2	sparc/osteonectin, cwcv and kazal-like domains proteoglycan (testican) 2 [Source:HGNC Symbol;Acc:HGNC:13564]	10	1143.43	-1.0346	0.0352279
ENSG00000102879	CORO1A	coronin, actin binding protein, 1A [Source:HGNC Symbol;Acc:HGNC:2252]	16	46631.7	-1.03209	7.9e-42
ENSG00000216285			12	3191.35	-1.03174	2.8e-16
ENSG00000008282	SYPL1	synaptophysin-like 1 [Source:HGNC Symbol;Acc:HGNC:11507]	7	1790.13	-1.02095	0.0231161
ENSG00000171130	ATP6V0E2	ATPase, H+ transporting V0 subunit e2 [Source:HGNC Symbol;Acc:HGNC:21723]	7	1133.14	-1.00903	0.00516921
ENSG00000111669	TPI1	triosephosphate isomerase 1 [Source:HGNC Symbol;Acc:HGNC:12009]	12	35831.9	-1.00509	1.83e-12
ENSG00000197238	HIST1H4J	histone cluster 1, H4j [Source:HGNC Symbol;Acc:HGNC:4785]	6	219.342	-1.00272	0.00263432
ENSG00000142178	SIK1	salt-inducible kinase 1 [Source:HGNC Symbol;Acc:HGNC:11142]	21	691.872	-1.0023	0.000185629
ENSG00000088992	TESC	tescalcin [Source:HGNC Symbol;Acc:HGNC:26065]	12	1390.77	-0.99959	0.000404686
ENSG00000186076			12	7627.09	-0.990202	4.68e-17
ENSG00000005844	ITGAL	integrin, alpha L (antigen CD11A (p180), lymphocyte function-associated antigen 1; alpha polypeptide) [Source:HGNC Symbol;Acc:HGNC:6148]	16	10177	-0.986371	0.0127243
ENSG00000211766	TRBJ2-2P	T cell receptor beta joining 2-2P (non-functional) [Source:HGNC Symbol;Acc:HGNC:12170]	7	109.831	-0.982947	0.00794334
ENSG00000197019	SERTAD1	SERTA domain containing 1 [Source:HGNC Symbol;Acc:HGNC:17932]	19	349.923	-0.978349	0.000284475
ENSG00000152785	BMP3	bone morphogenetic protein 3 [Source:HGNC Symbol;Acc:HGNC:1070]	4	474.188	-0.976343	0.0101176
ENSG00000128218	VPREB3	pre-B lymphocyte 3 [Source:HGNC Symbol;Acc:HGNC:12710]	22	916.277	-0.974014	0.0158342
ENSG00000188906	LRRK2	leucine-rich repeat kinase 2 [Source:HGNC Symbol;Acc:HGNC:18618]	12	439.865	-0.971241	0.00514438
ENSG00000096080	MRPS18A	mitochondrial ribosomal protein S18A [Source:HGNC Symbol;Acc:HGNC:14515]	6	1176.79	-0.963087	9.42e-10
ENSG00000067225	PKM	pyruvate kinase, muscle [Source:HGNC Symbol;Acc:HGNC:9021]	15	92737.3	-0.962836	5.68e-10
ENSG00000115738	ID2	inhibitor of DNA binding 2, dominant negative helix-loop-helix protein [Source:HGNC Symbol;Acc:HGNC:5361]	2	2462.74	-0.957915	0.00145449
ENSG00000115919	KYNU	kynureninase [Source:HGNC Symbol;Acc:HGNC:6469]	2	852.929	-0.954624	0.012003
ENSG00000131370	SH3BP5	SH3-domain binding protein 5 (BTK-associated) [Source:HGNC Symbol;Acc:HGNC:10827]	3	631.785	-0.951358	1.57e-10
ENSG00000103187	COTL1	coactosin-like F-actin binding protein 1 [Source:HGNC Symbol;Acc:HGNC:18304]	16	21507.7	-0.948621	1.59e-05
ENSG00000167483	FAM129C	family with sequence similarity 129, member C [Source:HGNC Symbol;Acc:HGNC:24130]	19	3642.18	-0.944309	0.00910974
ENSG00000166851	PLK1	polo-like kinase 1 [Source:HGNC Symbol;Acc:HGNC:9077]	16	8275.44	-0.944128	6.37e-10
ENSG00000243927	MRPS6	mitochondrial ribosomal protein S6 [Source:HGNC Symbol;Acc:HGNC:14051]	21	788.36	-0.943551	1.49e-06
ENSG00000171314	PGAM1	phosphoglycerate mutase 1 (brain) [Source:HGNC Symbol;Acc:HGNC:8888]	10	25490	-0.937794	7.12e-15
ENSG00000198873	GRK5	G protein-coupled receptor kinase 5 [Source:HGNC Symbol;Acc:HGNC:4544]	10	833.783	-0.93683	0.0355066
ENSG00000197914	NA	NA	NA	238.429	-0.935676	0.0124407
ENSG00000162433	AK4	adenylate kinase 4 [Source:HGNC Symbol;Acc:HGNC:363]	1	1348.68	-0.934285	0.0251166
ENSG00000226784	PGAM4	phosphoglycerate mutase family member 4 [Source:HGNC Symbol;Acc:HGNC:21731]	X	221.185	-0.92605	0.00162395
ENSG00000106211	HSPB1	heat shock 27kDa protein 1 [Source:HGNC Symbol;Acc:HGNC:5246]	7	5327.49	-0.924791	0.0108998
ENSG00000102547	CAB39L	calcium binding protein 39-like [Source:HGNC Symbol;Acc:HGNC:20290]	13	374.434	-0.921683	0.000129395
ENSG00000204652	RPS26P8	ribosomal protein S26 pseudogene 8 [Source:HGNC Symbol;Acc:HGNC:31329]	17	138.085	-0.908217	0.0258159
ENSG00000101400	SNTA1	syntrophin, alpha 1 [Source:HGNC Symbol;Acc:HGNC:11167]	20	858.819	-0.905944	0.0169226
ENSG00000214110	LDHAP4	lactate dehydrogenase A pseudogene 4 [Source:HGNC Symbol;Acc:HGNC:6539]	9	94.9803	-0.904547	0.0444993
ENSG00000128815	WDFY4	WDFY family member 4 [Source:HGNC Symbol;Acc:HGNC:29323]	10	8466.93	-0.899584	2.78e-14
ENSG00000114812	VIPR1	vasoactive intestinal peptide receptor 1 [Source:HGNC Symbol;Acc:HGNC:12694]	3	65.2671	-0.895385	0.0436618
ENSG00000109436	TBC1D9	TBC1 domain family, member 9 (with GRAM domain) [Source:HGNC Symbol;Acc:HGNC:21710]	4	1084.28	-0.888601	9.05e-05
ENSG00000198938	MT-CO3	mitochondrially encoded cytochrome c oxidase III [Source:HGNC Symbol;Acc:HGNC:7422]	MT	85848.6	-0.883951	0.0454024
ENSG00000116096	SPR	sepiapterin reductase (7,8-dihydrobiopterin:NADP+ oxidoreductase) [Source:HGNC Symbol;Acc:HGNC:11257]	2	584.719	-0.882547	3.81e-06
ENSG00000213626	LBH	limb bud and heart development [Source:HGNC Symbol;Acc:HGNC:29532]	2	616.92	-0.881103	3.51e-07
ENSG00000064666	CNN2	calponin 2 [Source:HGNC Symbol;Acc:HGNC:2156]	19	8959.34	-0.880603	3.17e-11
ENSG00000154102	C16orf74	chromosome 16 open reading frame 74 [Source:HGNC Symbol;Acc:HGNC:23362]	16	853.464	-0.877277	9.02e-07
ENSG00000262814	MRPL12	mitochondrial ribosomal protein L12 [Source:HGNC Symbol;Acc:HGNC:10378]	17	261.54	-0.869867	0.00124719
ENSG00000062282	DGAT2	diacylglycerol O-acyltransferase 2 [Source:HGNC Symbol;Acc:HGNC:16940]	11	2198.09	-0.861671	0.000387077
ENSG00000172081	MOB3A	MOB kinase activator 3A [Source:HGNC Symbol;Acc:HGNC:29802]	19	5045.96	-0.860605	0.00011038
ENSG00000111913	FAM65B	family with sequence similarity 65, member B [Source:HGNC Symbol;Acc:HGNC:13872]	6	2176.06	-0.85609	8.97e-07
ENSG00000172508	CARNS1	carnosine synthase 1 [Source:HGNC Symbol;Acc:HGNC:29268]	11	296.261	-0.855914	0.0145098
ENSG00000168734	PKIG	protein kinase (cAMP-dependent, catalytic) inhibitor gamma [Source:HGNC Symbol;Acc:HGNC:9019]	20	2203.73	-0.852353	5.71e-05
ENSG00000260335			16	434.755	-0.849854	2.53e-05
ENSG00000153064	BANK1	B-cell scaffold protein with ankyrin repeats 1 [Source:HGNC Symbol;Acc:HGNC:18233]	4	829.377	-0.849106	0.0273514
ENSG00000233966	UBE2SP1	ubiquitin-conjugating enzyme E2S pseudogene 1 [Source:HGNC Symbol;Acc:HGNC:30864]	17	273.263	-0.843822	0.000611411
ENSG00000101986	ABCD1	ATP-binding cassette, sub-family D (ALD), member 1 [Source:HGNC Symbol;Acc:HGNC:61]	X	3202.08	-0.838821	7.5e-05
ENSG00000004478	FKBP4	FK506 binding protein 4, 59kDa [Source:HGNC Symbol;Acc:HGNC:3720]	12	9674.59	-0.838395	1.07e-06
ENSG00000011332	DPF1	D4, zinc and double PHD fingers family 1 [Source:HGNC Symbol;Acc:HGNC:20225]	19	175.993	-0.836029	0.00469006
ENSG00000085871	MGST2	microsomal glutathione S-transferase 2 [Source:HGNC Symbol;Acc:HGNC:7063]	4	164.734	-0.835825	0.00207197
ENSG00000108106	UBE2S	ubiquitin-conjugating enzyme E2S [Source:HGNC Symbol;Acc:HGNC:17895]	19	15501	-0.835137	4.15e-09
ENSG00000166501	PRKCB	protein kinase C, beta [Source:HGNC Symbol;Acc:HGNC:9395]	16	8481.06	-0.83475	0.000890339
ENSG00000117009	KMO	kynurenine 3-monooxygenase (kynurenine 3-hydroxylase) [Source:HGNC Symbol;Acc:HGNC:6381]	1	239.791	-0.83471	0.0213711
ENSG00000166145	SPINT1	serine peptidase inhibitor, Kunitz type 1 [Source:HGNC Symbol;Acc:HGNC:11246]	15	554.306	-0.833437	0.0119971
ENSG00000273472			4	109.957	-0.829961	0.0258159
ENSG00000160999	SH2B2	SH2B adaptor protein 2 [Source:HGNC Symbol;Acc:HGNC:17381]	7	1442.68	-0.828685	0.000147932
ENSG00000196781	TLE1	transducin-like enhancer of split 1 (E(sp1) homolog, Drosophila) [Source:HGNC Symbol;Acc:HGNC:11837]	9	1614.94	-0.827638	2.53e-07
ENSG00000134057	CCNB1	cyclin B1 [Source:HGNC Symbol;Acc:HGNC:1579]	5	6281.78	-0.819807	5.76e-11
ENSG00000102144	PGK1	phosphoglycerate kinase 1 [Source:HGNC Symbol;Acc:HGNC:8896]	X	27768.3	-0.816039	1.79e-12
ENSG00000109113	RAB34	RAB34, member RAS oncogene family [Source:HGNC Symbol;Acc:HGNC:16519]	17	788.898	-0.808322	0.0168171
ENSG00000124243	BCAS4	breast carcinoma amplified sequence 4 [Source:HGNC Symbol;Acc:HGNC:14367]	20	1763.11	-0.807353	0.00813704
ENSG00000107833	NPM3	nucleophosmin/nucleoplasmin 3 [Source:HGNC Symbol;Acc:HGNC:7931]	10	2795.46	-0.80447	1.62e-12
ENSG00000177700	POLR2L	polymerase (RNA) II (DNA directed) polypeptide L, 7.6kDa [Source:HGNC Symbol;Acc:HGNC:9199]	11	3388.23	-0.799791	2.91e-05
ENSG00000178199	ZC3H12D	zinc finger CCCH-type containing 12D [Source:HGNC Symbol;Acc:HGNC:21175]	6	1038.02	-0.795121	0.000177788
ENSG00000182809	CRIP2	cysteine-rich protein 2 [Source:HGNC Symbol;Acc:HGNC:2361]	14	170.53	-0.794027	0.00906797
ENSG00000184524	CEND1	cell cycle exit and neuronal differentiation 1 [Source:HGNC Symbol;Acc:HGNC:24153]	11	449.001	-0.793715	0.0312319
ENSG00000176788	BASP1	brain abundant, membrane attached signal protein 1 [Source:HGNC Symbol;Acc:HGNC:957]	5	3508.56	-0.793234	0.00053204
ENSG00000114268	PFKFB4	6-phosphofructo-2-kinase/fructose-2,6-biphosphatase 4 [Source:HGNC Symbol;Acc:HGNC:8875]	3	373.537	-0.791224	0.0262281
ENSG00000074800	ENO1	enolase 1, (alpha) [Source:HGNC Symbol;Acc:HGNC:3350]	1	91340.1	-0.785755	2.1e-06
ENSG00000110104	CCDC86	coiled-coil domain containing 86 [Source:HGNC Symbol;Acc:HGNC:28359]	11	2724.34	-0.784853	0.00577908
ENSG00000109971	HSPA8	heat shock 70kDa protein 8 [Source:HGNC Symbol;Acc:HGNC:5241]	11	46220.8	-0.781823	0.00134482
ENSG00000110057	UNC93B1	unc-93 homolog B1 (C. elegans) [Source:HGNC Symbol;Acc:HGNC:13481]	11	3039.4	-0.77809	0.000409286
ENSG00000109107	ALDOC	aldolase C, fructose-bisphosphate [Source:HGNC Symbol;Acc:HGNC:418]	17	1627.71	-0.777889	0.0360586
ENSG00000242265	PEG10	paternally expressed 10 [Source:HGNC Symbol;Acc:HGNC:14005]	7	5314.99	-0.775353	3.81e-13
ENSG00000126264	HCST	hematopoietic cell signal transducer [Source:HGNC Symbol;Acc:HGNC:16977]	19	481.384	-0.773182	0.0473493
ENSG00000167085	PHB	prohibitin [Source:HGNC Symbol;Acc:HGNC:8912]	17	6220.39	-0.771999	1.22e-08
ENSG00000175063	UBE2C	ubiquitin-conjugating enzyme E2C [Source:HGNC Symbol;Acc:HGNC:15937]	20	4527.15	-0.771312	1.3e-12
ENSG00000140280	LYSMD2	LysM, putative peptidoglycan-binding, domain containing 2 [Source:HGNC Symbol;Acc:HGNC:28571]	15	810.687	-0.770106	0.00363665
ENSG00000160050	CCDC28B	coiled-coil domain containing 28B [Source:HGNC Symbol;Acc:HGNC:28163]	1	1036.94	-0.768911	0.00446498
ENSG00000114023	FAM162A	family with sequence similarity 162, member A [Source:HGNC Symbol;Acc:HGNC:17865]	3	1355.16	-0.766426	4.44e-08
ENSG00000111348	ARHGDIB	Rho GDP dissociation inhibitor (GDI) beta [Source:HGNC Symbol;Acc:HGNC:679]	12	20789.2	-0.760584	3.02e-16
ENSG00000179271	GADD45GIP1	growth arrest and DNA-damage-inducible, gamma interacting protein 1 [Source:HGNC Symbol;Acc:HGNC:29996]	19	3270.59	-0.75918	5.05e-05
ENSG00000053372	MRTO4	MRT4 homolog, ribosome maturation factor [Source:HGNC Symbol;Acc:HGNC:18477]	1	4931.09	-0.759173	0.000243518
ENSG00000132842	AP3B1	adaptor-related protein complex 3, beta 1 subunit [Source:HGNC Symbol;Acc:HGNC:566]	5	4837.59	-0.757204	1.01e-06
ENSG00000121895	TMEM156	transmembrane protein 156 [Source:HGNC Symbol;Acc:HGNC:26260]	4	578.097	-0.75441	4.53e-05
ENSG00000162144	CYB561A3	cytochrome b561 family, member A3 [Source:HGNC Symbol;Acc:HGNC:23014]	11	2765.78	-0.753781	0.00997444
ENSG00000075624	ACTB	actin, beta [Source:HGNC Symbol;Acc:HGNC:132]	7	350998	-0.753708	3.22e-11
ENSG00000081237	PTPRC	protein tyrosine phosphatase, receptor type, C [Source:HGNC Symbol;Acc:HGNC:9666]	1	5076.88	-0.753567	1.24e-11
ENSG00000167083	GNGT2	guanine nucleotide binding protein (G protein), gamma transducing activity polypeptide 2 [Source:HGNC Symbol;Acc:HGNC:4412]	17	653.55	-0.752331	0.000315862
ENSG00000183011	NAA38	N(alpha)-acetyltransferase 38, NatC auxiliary subunit [Source:HGNC Symbol;Acc:HGNC:28212]	17	1209.68	-0.746799	1.18e-06
ENSG00000042753	AP2S1	adaptor-related protein complex 2, sigma 1 subunit [Source:HGNC Symbol;Acc:HGNC:565]	19	2560.74	-0.744489	9.8e-09
ENSG00000124216	SNAI1	snail family zinc finger 1 [Source:HGNC Symbol;Acc:HGNC:11128]	20	127.743	-0.740847	0.044654
ENSG00000179958	DCTPP1	dCTP pyrophosphatase 1 [Source:HGNC Symbol;Acc:HGNC:28777]	16	4308.22	-0.740385	1.28e-05
ENSG00000147586	MRPS28	mitochondrial ribosomal protein S28 [Source:HGNC Symbol;Acc:HGNC:14513]	8	482.218	-0.740185	0.00333334
ENSG00000104894	CD37	CD37 molecule [Source:HGNC Symbol;Acc:HGNC:1666]	19	4284.05	-0.738957	4.79e-17
ENSG00000173198	CYSLTR1	cysteinyl leukotriene receptor 1 [Source:HGNC Symbol;Acc:HGNC:17451]	X	478.978	-0.737601	0.0110093
ENSG00000213024	NUP62	nucleoporin 62kDa [Source:HGNC Symbol;Acc:HGNC:8066]	19	5078.79	-0.734639	0.000204166
ENSG00000007944	MYLIP	myosin regulatory light chain interacting protein [Source:HGNC Symbol;Acc:HGNC:21155]	6	717.496	-0.731233	3.8e-06
ENSG00000134809	TIMM10	translocase of inner mitochondrial membrane 10 homolog (yeast) [Source:HGNC Symbol;Acc:HGNC:11814]	11	1906.36	-0.729499	4.34e-13
ENSG00000005379	BZRAP1	benzodiazepine receptor (peripheral) associated protein 1 [Source:HGNC Symbol;Acc:HGNC:16831]	17	270.32	-0.72908	0.0303687
ENSG00000125733	TRIP10	thyroid hormone receptor interactor 10 [Source:HGNC Symbol;Acc:HGNC:12304]	19	1397.67	-0.725621	0.00855561
ENSG00000105220	GPI	glucose-6-phosphate isomerase [Source:HGNC Symbol;Acc:HGNC:4458]	19	16214	-0.721898	2.51e-09
ENSG00000177455	CD19	CD19 molecule [Source:HGNC Symbol;Acc:HGNC:1633]	16	5569.02	-0.721814	0.00591417
ENSG00000166313	APBB1	amyloid beta (A4) precursor protein-binding, family B, member 1 (Fe65) [Source:HGNC Symbol;Acc:HGNC:581]	11	248.379	-0.720326	0.0458951
ENSG00000140368	PSTPIP1	proline-serine-threonine phosphatase interacting protein 1 [Source:HGNC Symbol;Acc:HGNC:9580]	15	1064.73	-0.71824	0.00241774
ENSG00000171700	RGS19	regulator of G-protein signaling 19 [Source:HGNC Symbol;Acc:HGNC:13735]	20	1665.67	-0.71716	0.00292721
ENSG00000247077	PGAM5	phosphoglycerate mutase family member 5 [Source:HGNC Symbol;Acc:HGNC:28763]	12	4710.29	-0.710359	3.08e-07
ENSG00000125910	S1PR4	sphingosine-1-phosphate receptor 4 [Source:HGNC Symbol;Acc:HGNC:3170]	19	2392.02	-0.709732	3.26e-06
ENSG00000171861	RNMTL1	RNA methyltransferase like 1 [Source:HGNC Symbol;Acc:HGNC:18485]	17	1222.26	-0.708853	1.5e-07
ENSG00000097021	ACOT7	acyl-CoA thioesterase 7 [Source:HGNC Symbol;Acc:HGNC:24157]	1	6047.68	-0.707554	0.000210157
ENSG00000130204	TOMM40	translocase of outer mitochondrial membrane 40 homolog (yeast) [Source:HGNC Symbol;Acc:HGNC:18001]	19	12111.1	-0.70666	6.1e-06
ENSG00000239672	NME1	NME/NM23 nucleoside diphosphate kinase 1 [Source:HGNC Symbol;Acc:HGNC:7849]	17	597.126	-0.706338	9.77e-05
ENSG00000197728	RPS26	ribosomal protein S26 [Source:HGNC Symbol;Acc:HGNC:10414]	12	14898.9	-0.705062	2.8e-10
ENSG00000066336	SPI1	Spi-1 proto-oncogene [Source:HGNC Symbol;Acc:HGNC:11241]	11	2349.39	-0.703581	2.85e-15
ENSG00000050405	LIMA1	LIM domain and actin binding 1 [Source:HGNC Symbol;Acc:HGNC:24636]	12	1215.47	-0.701982	0.000852011
ENSG00000145911	N4BP3	NEDD4 binding protein 3 [Source:HGNC Symbol;Acc:HGNC:29852]	5	3492.21	-0.699422	8.24e-05
ENSG00000160867	FGFR4	fibroblast growth factor receptor 4 [Source:HGNC Symbol;Acc:HGNC:3691]	5	468.538	-0.698454	0.000542793
ENSG00000169230	PRELID1	PRELI domain containing 1 [Source:HGNC Symbol;Acc:HGNC:30255]	5	5529.21	-0.697511	7.63e-08
ENSG00000105447	GRWD1	glutamate-rich WD repeat containing 1 [Source:HGNC Symbol;Acc:HGNC:21270]	19	4356.03	-0.694641	2.45e-08
ENSG00000196656			4	3646.17	-0.693621	1.55e-05
ENSG00000198258	UBL5	ubiquitin-like 5 [Source:HGNC Symbol;Acc:HGNC:13736]	19	3124.6	-0.691572	5.41e-08
ENSG00000108294	NA	NA	NA	5922.89	-0.691521	1.77e-10
ENSG00000168439	STIP1	stress-induced phosphoprotein 1 [Source:HGNC Symbol;Acc:HGNC:11387]	11	14885.5	-0.689632	4.94e-09
ENSG00000126787	DLGAP5	discs, large (Drosophila) homolog-associated protein 5 [Source:HGNC Symbol;Acc:HGNC:16864]	14	2136.46	-0.689226	3.64e-05
ENSG00000212994	RPS26P6	ribosomal protein S26 pseudogene 6 [Source:HGNC Symbol;Acc:HGNC:31090]	8	692.434	-0.683857	0.000135923
ENSG00000114767	RRP9	ribosomal RNA processing 9, small subunit (SSU) processome component, homolog (yeast) [Source:HGNC Symbol;Acc:HGNC:16829]	3	2343.19	-0.683175	0.0083592
ENSG00000174177	CTU2	cytosolic thiouridylase subunit 2 homolog (S. pombe) [Source:HGNC Symbol;Acc:HGNC:28005]	16	1696.26	-0.680974	0.000641813
ENSG00000117399	CDC20	cell division cycle 20 [Source:HGNC Symbol;Acc:HGNC:1723]	1	7206.11	-0.680769	0.00020139
ENSG00000145912	NHP2	NHP2 ribonucleoprotein [Source:HGNC Symbol;Acc:HGNC:14377]	5	2932.62	-0.680071	1.23e-05
ENSG00000180448	HMHA1	histocompatibility (minor) HA-1 [Source:HGNC Symbol;Acc:HGNC:17102]	19	9662.7	-0.678157	1.13e-06
ENSG00000149925	ALDOA	aldolase A, fructose-bisphosphate [Source:HGNC Symbol;Acc:HGNC:414]	16	62467.1	-0.675794	1.39e-07
ENSG00000048162	NOP16	NOP16 nucleolar protein [Source:HGNC Symbol;Acc:HGNC:26934]	5	1831.17	-0.675013	0.00391121
ENSG00000197696	NMB	neuromedin B [Source:HGNC Symbol;Acc:HGNC:7842]	15	356.66	-0.674512	0.0461395
ENSG00000169220	RGS14	regulator of G-protein signaling 14 [Source:HGNC Symbol;Acc:HGNC:9996]	5	1889.51	-0.672495	5.57e-05
ENSG00000099901	RANBP1	RAN binding protein 1 [Source:HGNC Symbol;Acc:HGNC:9847]	22	16634.1	-0.671864	5.05e-10
ENSG00000130429	ARPC1B	actin related protein 2/3 complex, subunit 1B, 41kDa [Source:HGNC Symbol;Acc:HGNC:704]	7	4424.28	-0.671729	0.000270326
ENSG00000087586	AURKA	aurora kinase A [Source:HGNC Symbol;Acc:HGNC:11393]	20	3088.34	-0.671459	1.07e-10
ENSG00000143977	SNRPG	small nuclear ribonucleoprotein polypeptide G [Source:HGNC Symbol;Acc:HGNC:11163]	2	2963.91	-0.671095	0.000280103
ENSG00000204389	HSPA1A	heat shock 70kDa protein 1A [Source:HGNC Symbol;Acc:HGNC:5232]	6	9906.14	-0.670855	0.0183491
ENSG00000108561	C1QBP	complement component 1, q subcomponent binding protein [Source:HGNC Symbol;Acc:HGNC:1243]	17	8534.53	-0.670289	3.28e-08
ENSG00000175274	TP53I11	tumor protein p53 inducible protein 11 [Source:HGNC Symbol;Acc:HGNC:16842]	11	1947.72	-0.670163	0.0183999
ENSG00000187808	SOWAHD	sosondowah ankyrin repeat domain family member D [Source:HGNC Symbol;Acc:HGNC:32960]	X	474.964	-0.668924	0.0193069
ENSG00000129282	NA	NA	NA	979.076	-0.668903	6.13e-05
ENSG00000109390	NDUFC1	NADH dehydrogenase (ubiquinone) 1, subcomplex unknown, 1, 6kDa [Source:HGNC Symbol;Acc:HGNC:7705]	4	1183.3	-0.667609	2.1e-08
ENSG00000163995	ABLIM2	actin binding LIM protein family, member 2 [Source:HGNC Symbol;Acc:HGNC:19195]	4	355.711	-0.666413	0.0221793
ENSG00000176678	FOXL1	forkhead box L1 [Source:HGNC Symbol;Acc:HGNC:3817]	16	429.754	-0.666109	0.0487424
ENSG00000127948	POR	P450 (cytochrome) oxidoreductase [Source:HGNC Symbol;Acc:HGNC:9208]	7	2473.92	-0.665896	0.00988785
ENSG00000179091	CYC1	cytochrome c-1 [Source:HGNC Symbol;Acc:HGNC:2579]	8	8468.6	-0.665833	2.17e-06
ENSG00000198931	APRT	adenine phosphoribosyltransferase [Source:HGNC Symbol;Acc:HGNC:626]	16	6550.69	-0.665648	3.97e-06
ENSG00000198794	SCAMP5	secretory carrier membrane protein 5 [Source:HGNC Symbol;Acc:HGNC:30386]	15	2798.91	-0.664526	9.33e-05
ENSG00000272655			7	309.722	-0.664379	0.00839402
ENSG00000105364	MRPL4	mitochondrial ribosomal protein L4 [Source:HGNC Symbol;Acc:HGNC:14276]	19	3281.3	-0.661661	0.00015917
ENSG00000127838	PNKD	paroxysmal nonkinesigenic dyskinesia [Source:HGNC Symbol;Acc:HGNC:9153]	2	1590.5	-0.661462	0.0280584
ENSG00000116741	RGS2	regulator of G-protein signaling 2 [Source:HGNC Symbol;Acc:HGNC:9998]	1	397.599	-0.660988	0.0291464
ENSG00000116455	WDR77	WD repeat domain 77 [Source:HGNC Symbol;Acc:HGNC:29652]	1	2161.12	-0.659759	1.92e-10
ENSG00000213430	HSPD1P1	heat shock 60kDa protein 1 (chaperonin) pseudogene 1 [Source:HGNC Symbol;Acc:HGNC:35133]	5	560.071	-0.658798	0.0036496
ENSG00000105369	CD79A	CD79a molecule, immunoglobulin-associated alpha [Source:HGNC Symbol;Acc:HGNC:1698]	19	14029.3	-0.657726	0.000151177
ENSG00000072506	HSD17B10	hydroxysteroid (17-beta) dehydrogenase 10 [Source:HGNC Symbol;Acc:HGNC:4800]	X	6135.65	-0.656111	2.72e-13
ENSG00000115541	HSPE1	heat shock 10kDa protein 1 [Source:HGNC Symbol;Acc:HGNC:5269]	2	468.769	-0.653862	0.0109177
ENSG00000120694	HSPH1	heat shock 105kDa/110kDa protein 1 [Source:HGNC Symbol;Acc:HGNC:16969]	13	7266.03	-0.65218	1.76e-05
ENSG00000117289	NA	NA	NA	2348.83	-0.650411	0.00171209
ENSG00000065268	WDR18	WD repeat domain 18 [Source:HGNC Symbol;Acc:HGNC:17956]	19	2293.04	-0.650129	9.36e-05
ENSG00000071575	TRIB2	tribbles pseudokinase 2 [Source:HGNC Symbol;Acc:HGNC:30809]	2	938.523	-0.649476	0.0449754
ENSG00000164611	PTTG1	pituitary tumor-transforming 1 [Source:HGNC Symbol;Acc:HGNC:9690]	5	2715.14	-0.648784	8.02e-09
ENSG00000108518	PFN1	profilin 1 [Source:HGNC Symbol;Acc:HGNC:8881]	17	16894.8	-0.648206	1.38e-07
ENSG00000182154	MRPL41	mitochondrial ribosomal protein L41 [Source:HGNC Symbol;Acc:HGNC:14492]	9	1616.35	-0.64575	0.0181092
ENSG00000175602	CCDC85B	coiled-coil domain containing 85B [Source:HGNC Symbol;Acc:HGNC:24926]	11	4875.91	-0.645649	3.09e-07
ENSG00000197345	MRPL21	mitochondrial ribosomal protein L21 [Source:HGNC Symbol;Acc:HGNC:14479]	11	1798.31	-0.645046	1.77e-06
ENSG00000089685	BIRC5	baculoviral IAP repeat containing 5 [Source:HGNC Symbol;Acc:HGNC:593]	17	1731.38	-0.643776	5.36e-08
ENSG00000112578	BYSL	bystin-like [Source:HGNC Symbol;Acc:HGNC:1157]	6	3365.08	-0.643388	0.00309368
ENSG00000181610	MRPS23	mitochondrial ribosomal protein S23 [Source:HGNC Symbol;Acc:HGNC:14509]	17	2003.09	-0.64269	4.38e-15
ENSG00000189159	HN1	hematological and neurological expressed 1 [Source:HGNC Symbol;Acc:HGNC:14569]	17	4776.86	-0.641174	0.00396359
ENSG00000100142	POLR2F	polymerase (RNA) II (DNA directed) polypeptide F [Source:HGNC Symbol;Acc:HGNC:9193]	22	2000.15	-0.638596	4.13e-07
ENSG00000131148	EMC8	ER membrane protein complex subunit 8 [Source:HGNC Symbol;Acc:HGNC:7864]	16	1866.13	-0.638275	6.8e-05
ENSG00000132004	FBXW9	F-box and WD repeat domain containing 9 [Source:HGNC Symbol;Acc:HGNC:28136]	19	558.234	-0.63811	0.00980823
ENSG00000185112	FAM43A	family with sequence similarity 43, member A [Source:HGNC Symbol;Acc:HGNC:26888]	3	765.363	-0.637287	0.00915672
ENSG00000067057	PFKP	phosphofructokinase, platelet [Source:HGNC Symbol;Acc:HGNC:8878]	10	6788.22	-0.636768	2.88e-06
ENSG00000241553	ARPC4	actin related protein 2/3 complex, subunit 4, 20kDa [Source:HGNC Symbol;Acc:HGNC:707]	3	2782.99	-0.636626	1.07e-05
ENSG00000167900	TK1	thymidine kinase 1, soluble [Source:HGNC Symbol;Acc:HGNC:11830]	17	7912.57	-0.635082	0.000380211
ENSG00000186469	GNG2	guanine nucleotide binding protein (G protein), gamma 2 [Source:HGNC Symbol;Acc:HGNC:4404]	14	1281.28	-0.634189	0.0248707
ENSG00000005448	WDR54	WD repeat domain 54 [Source:HGNC Symbol;Acc:HGNC:25770]	2	2725.8	-0.633788	4.33e-07
ENSG00000139438	FAM222A	family with sequence similarity 222, member A [Source:HGNC Symbol;Acc:HGNC:25915]	12	235	-0.632788	0.0253586
ENSG00000230055	NA	NA	NA	877.162	-0.631679	0.000451001
ENSG00000115484	CCT4	chaperonin containing TCP1, subunit 4 (delta) [Source:HGNC Symbol;Acc:HGNC:1617]	2	13656.9	-0.629978	7.37e-07
ENSG00000185686	PRAME	preferentially expressed antigen in melanoma [Source:HGNC Symbol;Acc:HGNC:9336]	22	3817.06	-0.62855	0.00459816
ENSG00000115350	POLE4	polymerase (DNA-directed), epsilon 4, accessory subunit [Source:HGNC Symbol;Acc:HGNC:18755]	2	980.809	-0.628308	0.0232425
ENSG00000147804	SLC39A4	solute carrier family 39 (zinc transporter), member 4 [Source:HGNC Symbol;Acc:HGNC:17129]	8	654.718	-0.627067	1.61e-05
ENSG00000170515	PA2G4	proliferation-associated 2G4, 38kDa [Source:HGNC Symbol;Acc:HGNC:8550]	12	8978.53	-0.627027	7.18e-07
ENSG00000037241	RPL26L1	ribosomal protein L26-like 1 [Source:HGNC Symbol;Acc:HGNC:17050]	5	918.484	-0.626485	4.53e-05
ENSG00000204388	HSPA1B	heat shock 70kDa protein 1B [Source:HGNC Symbol;Acc:HGNC:5233]	6	6117.27	-0.625227	0.0358968
ENSG00000174547	MRPL11	mitochondrial ribosomal protein L11 [Source:HGNC Symbol;Acc:HGNC:14042]	11	3121.56	-0.623521	1.39e-06
ENSG00000242485	MRPL20	mitochondrial ribosomal protein L20 [Source:HGNC Symbol;Acc:HGNC:14478]	1	2891.41	-0.623212	7.36e-11
ENSG00000154518	ATP5G3	ATP synthase, H+ transporting, mitochondrial Fo complex, subunit C3 (subunit 9) [Source:HGNC Symbol;Acc:HGNC:843]	2	7511.4	-0.622272	3.39e-06
ENSG00000128626	MRPS12	mitochondrial ribosomal protein S12 [Source:HGNC Symbol;Acc:HGNC:10380]	19	3196.61	-0.62141	1.36e-09
ENSG00000175792	RUVBL1	RuvB-like AAA ATPase 1 [Source:HGNC Symbol;Acc:HGNC:10474]	3	7618.92	-0.62026	4.21e-09
ENSG00000158089	GALNT14	polypeptide N-acetylgalactosaminyltransferase 14 [Source:HGNC Symbol;Acc:HGNC:22946]	2	984.042	-0.619962	0.0170698
ENSG00000138639	ARHGAP24	Rho GTPase activating protein 24 [Source:HGNC Symbol;Acc:HGNC:25361]	4	533.228	-0.619402	0.0315057
ENSG00000150753	CCT5	chaperonin containing TCP1, subunit 5 (epsilon) [Source:HGNC Symbol;Acc:HGNC:1618]	5	16412.8	-0.619131	5.34e-07
ENSG00000115946	PNO1	partner of NOB1 homolog [Source:HGNC Symbol;Acc:HGNC:32790]	2	1376.76	-0.619095	1.64e-05
ENSG00000130005	GAMT	guanidinoacetate N-methyltransferase [Source:HGNC Symbol;Acc:HGNC:4136]	19	1795.34	-0.617507	0.000541722
ENSG00000172757	CFL1	cofilin 1 (non-muscle) [Source:HGNC Symbol;Acc:HGNC:1874]	11	33331.4	-0.616075	0.000695174
ENSG00000066827	ZFAT	zinc finger and AT hook domain containing [Source:HGNC Symbol;Acc:HGNC:19899]	8	1271.48	-0.615128	0.0177439
ENSG00000182481	KPNA2	karyopherin alpha 2 (RAG cohort 1, importin alpha 1) [Source:HGNC Symbol;Acc:HGNC:6395]	17	9573.18	-0.61474	0.00020139
ENSG00000204775	NA	NA	NA	5690.37	-0.614602	9.15e-05
ENSG00000065057	NTHL1	nth-like DNA glycosylase 1 [Source:HGNC Symbol;Acc:HGNC:8028]	16	1436.9	-0.612765	0.00521208
ENSG00000071127	WDR1	WD repeat domain 1 [Source:HGNC Symbol;Acc:HGNC:12754]	4	17092.5	-0.612438	4.03e-07
ENSG00000158710	TAGLN2	transgelin 2 [Source:HGNC Symbol;Acc:HGNC:11554]	1	13761.2	-0.612245	0.000361806
ENSG00000027001	MIPEP	mitochondrial intermediate peptidase [Source:HGNC Symbol;Acc:HGNC:7104]	13	950.639	-0.611857	0.00028789
ENSG00000105197	TIMM50	translocase of inner mitochondrial membrane 50 homolog (S. cerevisiae) [Source:HGNC Symbol;Acc:HGNC:23656]	19	3517.14	-0.611444	0.0012424
ENSG00000150990	DHX37	DEAH (Asp-Glu-Ala-His) box polypeptide 37 [Source:HGNC Symbol;Acc:HGNC:17210]	12	5047.29	-0.609891	2.76e-06
ENSG00000125445	MRPS7	mitochondrial ribosomal protein S7 [Source:HGNC Symbol;Acc:HGNC:14499]	17	2789.44	-0.60966	1.27e-07
ENSG00000137547	MRPL15	mitochondrial ribosomal protein L15 [Source:HGNC Symbol;Acc:HGNC:14054]	8	2392.34	-0.608535	4.55e-05
ENSG00000161513	FDXR	ferredoxin reductase [Source:HGNC Symbol;Acc:HGNC:3642]	17	2639.34	-0.608337	0.000790984
ENSG00000171604	CXXC5	CXXC finger protein 5 [Source:HGNC Symbol;Acc:HGNC:26943]	5	3928.93	-0.607394	5.82e-15
ENSG00000132341	RAN	RAN, member RAS oncogene family [Source:HGNC Symbol;Acc:HGNC:9846]	12	32737.6	-0.60713	4.52e-06
ENSG00000184076	UQCR10	ubiquinol-cytochrome c reductase, complex III subunit X [Source:HGNC Symbol;Acc:HGNC:30863]	22	2155.61	-0.606167	1.45e-08
ENSG00000136718	IMP4	IMP4, U3 small nucleolar ribonucleoprotein [Source:HGNC Symbol;Acc:HGNC:30856]	2	7269.31	-0.606031	0.000188613
ENSG00000074071	MRPS34	mitochondrial ribosomal protein S34 [Source:HGNC Symbol;Acc:HGNC:16618]	16	6189.69	-0.605759	0.00362249
ENSG00000142669	SH3BGRL3	SH3 domain binding glutamate-rich protein like 3 [Source:HGNC Symbol;Acc:HGNC:15568]	1	2993.87	-0.605025	0.0224171
ENSG00000162783	IER5	immediate early response 5 [Source:HGNC Symbol;Acc:HGNC:5393]	1	5834.93	-0.604586	0.000244593
ENSG00000172531	PPP1CA	protein phosphatase 1, catalytic subunit, alpha isozyme [Source:HGNC Symbol;Acc:HGNC:9281]	11	12238.8	-0.60355	9.04e-10
ENSG00000178952	TUFM	Tu translation elongation factor, mitochondrial [Source:HGNC Symbol;Acc:HGNC:12420]	16	17116.7	-0.603527	0.000263716
ENSG00000078237	TIGAR	TP53 induced glycolysis regulatory phosphatase [Source:HGNC Symbol;Acc:HGNC:1185]	12	821.519	-0.603386	0.000202044
ENSG00000054967	RELT	RELT tumor necrosis factor receptor [Source:HGNC Symbol;Acc:HGNC:13764]	11	1182.69	-0.60334	7.16e-05
ENSG00000133028	SCO1	SCO1 cytochrome c oxidase assembly protein [Source:HGNC Symbol;Acc:HGNC:10603]	17	949.573	-0.602676	0.000407786
ENSG00000100216	TOMM22	translocase of outer mitochondrial membrane 22 homolog (yeast) [Source:HGNC Symbol;Acc:HGNC:18002]	22	4285.02	-0.601346	5.37e-07
ENSG00000171763	SPATA5L1	spermatogenesis associated 5-like 1 [Source:HGNC Symbol;Acc:HGNC:28762]	15	885.824	-0.600942	3.2e-07
ENSG00000121753	ADGRB2	adhesion G protein-coupled receptor B2 [Source:HGNC Symbol;Acc:HGNC:944]	1	290.009	-0.600544	0.0294601
ENSG00000118162	KPTN	kaptin (actin binding protein) [Source:HGNC Symbol;Acc:HGNC:6404]	19	790.874	-0.600431	0.0382985
ENSG00000115758	ODC1	ornithine decarboxylase 1 [Source:HGNC Symbol;Acc:HGNC:8109]	2	23956.7	-0.598984	9.71e-07
ENSG00000111640	GAPDH	glyceraldehyde-3-phosphate dehydrogenase [Source:HGNC Symbol;Acc:HGNC:4141]	12	104952	-0.598882	1.52e-05
ENSG00000125835	SNRPB	small nuclear ribonucleoprotein polypeptides B and B1 [Source:HGNC Symbol;Acc:HGNC:11153]	20	9701.27	-0.597749	2.74e-07
ENSG00000188486	H2AFX	H2A histone family, member X [Source:HGNC Symbol;Acc:HGNC:4739]	11	6571.55	-0.596413	0.000243045
ENSG00000106268	NUDT1	nudix (nucleoside diphosphate linked moiety X)-type motif 1 [Source:HGNC Symbol;Acc:HGNC:8048]	7	1799	-0.595968	3.38e-07
ENSG00000148291	SURF2	surfeit 2 [Source:HGNC Symbol;Acc:HGNC:11475]	9	805.488	-0.595687	0.00725301
ENSG00000125656	CLPP	caseinolytic mitochondrial matrix peptidase proteolytic subunit [Source:HGNC Symbol;Acc:HGNC:2084]	19	4066.95	-0.595631	6.08e-08
ENSG00000174276	ZNHIT2	zinc finger, HIT-type containing 2 [Source:HGNC Symbol;Acc:HGNC:1177]	11	380.11	-0.595618	0.00361641
ENSG00000126749	EMG1	EMG1 N1-specific pseudouridine methyltransferase [Source:HGNC Symbol;Acc:HGNC:16912]	12	1980.12	-0.594556	0.000317043
ENSG00000179950	PUF60	poly-U binding splicing factor 60KDa [Source:HGNC Symbol;Acc:HGNC:17042]	8	7211.16	-0.594411	1.59e-06
ENSG00000204394	VARS	valyl-tRNA synthetase [Source:HGNC Symbol;Acc:HGNC:12651]	6	18827.5	-0.593855	3.51e-09
ENSG00000166166	TRMT61A	tRNA methyltransferase 61A [Source:HGNC Symbol;Acc:HGNC:23790]	14	1907.76	-0.593546	0.0248603
ENSG00000111775	COX6A1	cytochrome c oxidase subunit VIa polypeptide 1 [Source:HGNC Symbol;Acc:HGNC:2277]	12	281.073	-0.592858	0.00834301
ENSG00000168067	MAP4K2	mitogen-activated protein kinase kinase kinase kinase 2 [Source:HGNC Symbol;Acc:HGNC:6864]	11	4726.44	-0.592568	1.38e-12
ENSG00000077348	EXOSC5	exosome component 5 [Source:HGNC Symbol;Acc:HGNC:24662]	19	2793.64	-0.591886	0.019282
ENSG00000132507	EIF5A	eukaryotic translation initiation factor 5A [Source:HGNC Symbol;Acc:HGNC:3300]	17	23831.7	-0.591637	5.28e-08
ENSG00000108010	GLRX3	glutaredoxin 3 [Source:HGNC Symbol;Acc:HGNC:15987]	10	3147.42	-0.591515	0.00448969
ENSG00000132603	NIP7	NIP7, nucleolar pre-rRNA processing protein [Source:HGNC Symbol;Acc:HGNC:24328]	16	2601.95	-0.591114	0.00162395
ENSG00000232112	TMA7	translation machinery associated 7 homolog (S. cerevisiae) [Source:HGNC Symbol;Acc:HGNC:26932]	3	734.353	-0.590925	0.00834301
ENSG00000161980	POLR3K	polymerase (RNA) III (DNA directed) polypeptide K, 12.3 kDa [Source:HGNC Symbol;Acc:HGNC:14121]	16	1724.52	-0.59006	0.000727009
ENSG00000135624	CCT7	chaperonin containing TCP1, subunit 7 (eta) [Source:HGNC Symbol;Acc:HGNC:1622]	2	24935.4	-0.589628	4.25e-06
ENSG00000004779	NDUFAB1	NADH dehydrogenase (ubiquinone) 1, alpha/beta subcomplex, 1, 8kDa [Source:HGNC Symbol;Acc:HGNC:7694]	16	3188.88	-0.589592	0.000820739
ENSG00000139131	YARS2	tyrosyl-tRNA synthetase 2, mitochondrial [Source:HGNC Symbol;Acc:HGNC:24249]	12	796.423	-0.588972	0.000170097
ENSG00000177889	UBE2N	ubiquitin-conjugating enzyme E2N [Source:HGNC Symbol;Acc:HGNC:12492]	12	5487	-0.58731	8.88e-06
ENSG00000178896	EXOSC4	exosome component 4 [Source:HGNC Symbol;Acc:HGNC:18189]	8	774.764	-0.587156	0.0154805
ENSG00000163468	CCT3	chaperonin containing TCP1, subunit 3 (gamma) [Source:HGNC Symbol;Acc:HGNC:1616]	1	21914.4	-0.586962	4.44e-06
ENSG00000156711	MAPK13	mitogen-activated protein kinase 13 [Source:HGNC Symbol;Acc:HGNC:6875]	6	1110.61	-0.585508	0.0356057
ENSG00000132768	DPH2	DPH2 homolog [Source:HGNC Symbol;Acc:HGNC:3004]	1	3587.12	-0.585078	0.000628552
ENSG00000086061	DNAJA1	DnaJ (Hsp40) homolog, subfamily A, member 1 [Source:HGNC Symbol;Acc:HGNC:5229]	9	9960.43	-0.585	0.000308576
ENSG00000163590	PPM1L	protein phosphatase, Mg2+/Mn2+ dependent, 1L [Source:HGNC Symbol;Acc:HGNC:16381]	3	755.198	0.58508	0.0120593
ENSG00000236901	MIR600HG	MIR600 host gene [Source:HGNC Symbol;Acc:HGNC:23642]	9	1827.4	0.585921	0.032682
ENSG00000151553	FAM160B1	family with sequence similarity 160, member B1 [Source:HGNC Symbol;Acc:HGNC:29320]	10	1138.73	0.587621	6.18e-05
ENSG00000187601	MAGEH1	melanoma antigen family H1 [Source:HGNC Symbol;Acc:HGNC:24092]	X	758.19	0.588818	0.00201656
ENSG00000197119	SLC25A29	solute carrier family 25 (mitochondrial carnitine/acylcarnitine carrier), member 29 [Source:HGNC Symbol;Acc:HGNC:20116]	14	1062.57	0.588871	0.0338228
ENSG00000227775			1	510.543	0.589645	0.012995
ENSG00000006534	ALDH3B1	aldehyde dehydrogenase 3 family, member B1 [Source:HGNC Symbol;Acc:HGNC:410]	11	491.146	0.590361	0.00119152
ENSG00000272734	ADIRF-AS1	ADIRF antisense RNA 1 [Source:HGNC Symbol;Acc:HGNC:45127]	10	321.586	0.590623	0.0357888
ENSG00000139880	CDH24	cadherin 24, type 2 [Source:HGNC Symbol;Acc:HGNC:14265]	14	358.956	0.59125	0.0322445
ENSG00000114126	TFDP2	transcription factor Dp-2 (E2F dimerization partner 2) [Source:HGNC Symbol;Acc:HGNC:11751]	3	4025.83	0.59145	9.18e-10
ENSG00000197217	ENTPD4	ectonucleoside triphosphate diphosphohydrolase 4 [Source:HGNC Symbol;Acc:HGNC:14573]	8	1173.76	0.592876	0.00262461
ENSG00000165406	MARCH8	membrane-associated ring finger (C3HC4) 8, E3 ubiquitin protein ligase [Source:HGNC Symbol;Acc:HGNC:23356]	10	1199.61	0.593551	0.00739859
ENSG00000204070	SYS1	Sys1 golgi trafficking protein [Source:HGNC Symbol;Acc:HGNC:16162]	20	564.916	0.593868	0.0353484
ENSG00000121104	FAM117A	family with sequence similarity 117, member A [Source:HGNC Symbol;Acc:HGNC:24179]	17	2011.24	0.594348	0.0125211
ENSG00000013563	DNASE1L1	deoxyribonuclease I-like 1 [Source:HGNC Symbol;Acc:HGNC:2957]	X	426.376	0.594748	0.0251166
ENSG00000269937			16	315.227	0.595929	0.00388652
ENSG00000160200	CBS	cystathionine-beta-synthase [Source:HGNC Symbol;Acc:HGNC:1550]	21	2309.16	0.596704	0.0263885
ENSG00000164244	PRRC1	proline-rich coiled-coil 1 [Source:HGNC Symbol;Acc:HGNC:28164]	5	2861.63	0.597019	0.0140958
ENSG00000238035			5	1999.78	0.597545	3.92e-06
ENSG00000075826	SEC31B	SEC31 homolog B, COPII coating complex component [Source:HGNC Symbol;Acc:HGNC:23197]	10	937.774	0.599365	0.000432334
ENSG00000167996	FTH1	ferritin, heavy polypeptide 1 [Source:HGNC Symbol;Acc:HGNC:3976]	11	14205.9	0.600079	0.00069943
ENSG00000244257	PKD1P1	polycystic kidney disease 1 (autosomal dominant) pseudogene 1 [Source:HGNC Symbol;Acc:HGNC:30065]	16	1531.4	0.600133	0.000312963
ENSG00000157796	WDR19	WD repeat domain 19 [Source:HGNC Symbol;Acc:HGNC:18340]	4	688.867	0.600245	6.31e-05
ENSG00000103066	PLA2G15	phospholipase A2, group XV [Source:HGNC Symbol;Acc:HGNC:17163]	16	582.442	0.600853	0.0121675
ENSG00000214940	NPIPA8	nuclear pore complex interacting protein family, member A8 [Source:HGNC Symbol;Acc:HGNC:41983]	16	1342.3	0.601838	0.000762354
ENSG00000187801	ZFP69B	ZFP69 zinc finger protein B [Source:HGNC Symbol;Acc:HGNC:28053]	1	167.763	0.60248	0.0294938
ENSG00000186470	BTN3A2	butyrophilin, subfamily 3, member A2 [Source:HGNC Symbol;Acc:HGNC:1139]	6	3654.52	0.602574	0.00537615
ENSG00000246596			5	167.489	0.602601	0.0258057
ENSG00000235373			1	438.463	0.603412	0.0204244
ENSG00000166900	STX3	syntaxin 3 [Source:HGNC Symbol;Acc:HGNC:11438]	11	432.042	0.603917	0.0174273
ENSG00000121578	B4GALT4	UDP-Gal:betaGlcNAc beta 1,4- galactosyltransferase, polypeptide 4 [Source:HGNC Symbol;Acc:HGNC:927]	3	501.941	0.604662	0.0163754
ENSG00000112473	SLC39A7	solute carrier family 39 (zinc transporter), member 7 [Source:HGNC Symbol;Acc:HGNC:4927]	6	5467.17	0.605241	1.15e-06
ENSG00000231721	LINC-PINT	long intergenic non-protein coding RNA, p53 induced transcript [Source:HGNC Symbol;Acc:HGNC:26885]	7	209.745	0.606773	0.0292133
ENSG00000214425	LRRC37A4P	leucine rich repeat containing 37, member A4, pseudogene [Source:HGNC Symbol;Acc:HGNC:25479]	17	1736.05	0.608148	0.00821203
ENSG00000129473	BCL2L2	BCL2-like 2 [Source:HGNC Symbol;Acc:HGNC:995]	14	633.605	0.610064	0.000798747
ENSG00000124602	UNC5CL	unc-5 family C-terminal like [Source:HGNC Symbol;Acc:HGNC:21203]	6	206.481	0.610251	0.0136936
ENSG00000241860			1	419.427	0.610991	0.0177598
ENSG00000077232	DNAJC10	DnaJ (Hsp40) homolog, subfamily C, member 10 [Source:HGNC Symbol;Acc:HGNC:24637]	2	3120.41	0.611115	1.14e-07
ENSG00000151690	MFSD6	major facilitator superfamily domain containing 6 [Source:HGNC Symbol;Acc:HGNC:24711]	2	1039.85	0.611396	0.00434941
ENSG00000138413	IDH1	isocitrate dehydrogenase 1 (NADP+), soluble [Source:HGNC Symbol;Acc:HGNC:5382]	2	2624.34	0.611636	2.55e-10
ENSG00000134970	TMED7	transmembrane emp24 protein transport domain containing 7 [Source:HGNC Symbol;Acc:HGNC:24253]	5	901.825	0.611649	0.00391001
ENSG00000163818	LZTFL1	leucine zipper transcription factor-like 1 [Source:HGNC Symbol;Acc:HGNC:6741]	3	369.349	0.612589	0.000531838
ENSG00000105829	BET1	Bet1 golgi vesicular membrane trafficking protein [Source:HGNC Symbol;Acc:HGNC:14562]	7	591.343	0.613284	0.0197277
ENSG00000145476	CYP4V2	cytochrome P450, family 4, subfamily V, polypeptide 2 [Source:HGNC Symbol;Acc:HGNC:23198]	4	605.514	0.613376	0.00122294
ENSG00000044090	CUL7	cullin 7 [Source:HGNC Symbol;Acc:HGNC:21024]	6	1316.31	0.614586	5.68e-07
ENSG00000169203		Nuclear pore complex-interacting protein family member B4; Nuclear pore complex-interacting protein family member B5; Uncharacterized protein [Source:UniProtKB/TrEMBL;Acc:E5RHP9]	16	2759.39	0.614801	0.000167751
ENSG00000143870	PDIA6	protein disulfide isomerase family A, member 6 [Source:HGNC Symbol;Acc:HGNC:30168]	2	9385.46	0.615029	0.00263925
ENSG00000117143	UAP1	UDP-N-acetylglucosamine pyrophosphorylase 1 [Source:HGNC Symbol;Acc:HGNC:12457]	1	1487.05	0.616113	4.46e-05
ENSG00000237094			1	1349.01	0.618496	0.00020504
ENSG00000092964	DPYSL2	dihydropyrimidinase-like 2 [Source:HGNC Symbol;Acc:HGNC:3014]	8	3671.11	0.618883	0.00101428
ENSG00000198625	MDM4	MDM4, p53 regulator [Source:HGNC Symbol;Acc:HGNC:6974]	1	2174.11	0.619066	0.00012109
ENSG00000174132	FAM174A	family with sequence similarity 174, member A [Source:HGNC Symbol;Acc:HGNC:24943]	5	239.533	0.61912	0.0310616
ENSG00000185507	IRF7	interferon regulatory factor 7 [Source:HGNC Symbol;Acc:HGNC:6122]	11	2113.33	0.619541	0.0108348
ENSG00000181035	SLC25A42	solute carrier family 25, member 42 [Source:HGNC Symbol;Acc:HGNC:28380]	19	750.129	0.619617	0.000421173
ENSG00000179912	R3HDM2	R3H domain containing 2 [Source:HGNC Symbol;Acc:HGNC:29167]	12	1410.5	0.619643	0.00125293
ENSG00000102908	NFAT5	nuclear factor of activated T-cells 5, tonicity-responsive [Source:HGNC Symbol;Acc:HGNC:7774]	16	1055.28	0.620618	0.00725734
ENSG00000179750	APOBEC3B	apolipoprotein B mRNA editing enzyme, catalytic polypeptide-like 3B [Source:HGNC Symbol;Acc:HGNC:17352]	22	1215.51	0.622439	0.00293982
ENSG00000001630	CYP51A1	cytochrome P450, family 51, subfamily A, polypeptide 1 [Source:HGNC Symbol;Acc:HGNC:2649]	7	829.629	0.623163	0.00018955
ENSG00000008710	PKD1	polycystic kidney disease 1 (autosomal dominant) [Source:HGNC Symbol;Acc:HGNC:9008]	16	5011.85	0.623228	9.06e-12
ENSG00000157978	LDLRAP1	low density lipoprotein receptor adaptor protein 1 [Source:HGNC Symbol;Acc:HGNC:18640]	1	3079.43	0.623378	0.00191767
ENSG00000247828	TMEM161B-AS1	TMEM161B antisense RNA 1 [Source:HGNC Symbol;Acc:HGNC:43839]	5	223.604	0.623476	0.0102697
ENSG00000125826	RBCK1	RanBP-type and C3HC4-type zinc finger containing 1 [Source:HGNC Symbol;Acc:HGNC:15864]	20	5196.13	0.623494	0.0314496
ENSG00000127022	CANX	calnexin [Source:HGNC Symbol;Acc:HGNC:1473]	5	38326.6	0.623571	0.00267905
ENSG00000172164	SNTB1	syntrophin, beta 1 (dystrophin-associated protein A1, 59kDa, basic component 1) [Source:HGNC Symbol;Acc:HGNC:11168]	8	1834.89	0.624503	0.0449754
ENSG00000104549	SQLE	squalene epoxidase [Source:HGNC Symbol;Acc:HGNC:11279]	8	4642.73	0.625252	2.27e-11
ENSG00000261088	NA	NA	NA	230.232	0.626251	0.0140688
ENSG00000152926	ZNF117	zinc finger protein 117 [Source:HGNC Symbol;Acc:HGNC:12897]	7	364.71	0.627682	0.0175567
ENSG00000154305	MIA3	melanoma inhibitory activity family, member 3 [Source:HGNC Symbol;Acc:HGNC:24008]	1	2555.97	0.628554	4.29e-05
ENSG00000273131	NA	NA	NA	165.545	0.628697	0.0474917
ENSG00000184381	PLA2G6	phospholipase A2, group VI (cytosolic, calcium-independent) [Source:HGNC Symbol;Acc:HGNC:9039]	22	753.697	0.629647	0.00352779
ENSG00000161664	ASB16	ankyrin repeat and SOCS box containing 16 [Source:HGNC Symbol;Acc:HGNC:19768]	17	161.955	0.629817	0.0346248
ENSG00000173727			11	189.157	0.630716	0.0333717
ENSG00000171928	TVP23B	trans-golgi network vesicle protein 23 homolog B (S. cerevisiae) [Source:HGNC Symbol;Acc:HGNC:20399]	17	526.553	0.631057	0.00223459
ENSG00000103489	XYLT1	xylosyltransferase I [Source:HGNC Symbol;Acc:HGNC:15516]	16	2124.79	0.632029	0.00653475
ENSG00000139116	KIF21A	kinesin family member 21A [Source:HGNC Symbol;Acc:HGNC:19349]	12	1039.64	0.633023	0.000131564
ENSG00000179979	CRIPAK	cysteine-rich PAK1 inhibitor [Source:HGNC Symbol;Acc:HGNC:26619]	4	297.763	0.635	0.00512459
ENSG00000090520	DNAJB11	DnaJ (Hsp40) homolog, subfamily B, member 11 [Source:HGNC Symbol;Acc:HGNC:14889]	3	3997.6	0.63547	0.0172649
ENSG00000117151	CTBS	chitobiase, di-N-acetyl- [Source:HGNC Symbol;Acc:HGNC:2496]	1	395.501	0.63617	0.00509276
ENSG00000066455	GOLGA5	golgin A5 [Source:HGNC Symbol;Acc:HGNC:4428]	14	1524.72	0.636301	4.36e-06
ENSG00000186480	INSIG1	insulin induced gene 1 [Source:HGNC Symbol;Acc:HGNC:6083]	7	5925.76	0.636489	0.00157076
ENSG00000177169	ULK1	unc-51 like autophagy activating kinase 1 [Source:HGNC Symbol;Acc:HGNC:12558]	12	2122.72	0.636885	0.00024036
ENSG00000145020	AMT	aminomethyltransferase [Source:HGNC Symbol;Acc:HGNC:473]	3	228.836	0.638368	0.0283577
ENSG00000162430	SEPN1	selenoprotein N, 1 [Source:HGNC Symbol;Acc:HGNC:15999]	1	2350.8	0.63858	0.0326151
ENSG00000254206	NPIPB11	nuclear pore complex interacting protein family, member B11 [Source:HGNC Symbol;Acc:HGNC:37453]	16	578.452	0.638823	0.00121305
ENSG00000137414	FAM8A1	family with sequence similarity 8, member A1 [Source:HGNC Symbol;Acc:HGNC:16372]	6	469.299	0.63911	0.00350896
ENSG00000052841	TTC17	tetratricopeptide repeat domain 17 [Source:HGNC Symbol;Acc:HGNC:25596]	11	2288.73	0.639271	3.84e-07
ENSG00000168003	SLC3A2	solute carrier family 3 (amino acid transporter heavy chain), member 2 [Source:HGNC Symbol;Acc:HGNC:11026]	11	11342.3	0.639939	0.000601793
ENSG00000135069	PSAT1	phosphoserine aminotransferase 1 [Source:HGNC Symbol;Acc:HGNC:19129]	9	4029.96	0.640886	0.0369975
ENSG00000108622	ICAM2	intercellular adhesion molecule 2 [Source:HGNC Symbol;Acc:HGNC:5345]	17	611.179	0.641659	0.00215525
ENSG00000133460	SLC2A11	solute carrier family 2 (facilitated glucose transporter), member 11 [Source:HGNC Symbol;Acc:HGNC:14239]	22	370.555	0.642705	0.00542132
ENSG00000173200	PARP15	poly (ADP-ribose) polymerase family, member 15 [Source:HGNC Symbol;Acc:HGNC:26876]	3	1981.53	0.643075	0.0375307
ENSG00000115677	HDLBP	high density lipoprotein binding protein [Source:HGNC Symbol;Acc:HGNC:4857]	2	19152.5	0.643513	0.00981475
ENSG00000136152	COG3	component of oligomeric golgi complex 3 [Source:HGNC Symbol;Acc:HGNC:18619]	13	1352.99	0.645721	7.36e-06
ENSG00000128294	TPST2	tyrosylprotein sulfotransferase 2 [Source:HGNC Symbol;Acc:HGNC:12021]	22	971.378	0.646625	0.00367617
ENSG00000048471	SNX29	sorting nexin 29 [Source:HGNC Symbol;Acc:HGNC:30542]	16	4570.26	0.646899	2.91e-05
ENSG00000157514	TSC22D3	TSC22 domain family, member 3 [Source:HGNC Symbol;Acc:HGNC:3051]	X	3601.29	0.648721	0.027217
ENSG00000153066	TXNDC11	thioredoxin domain containing 11 [Source:HGNC Symbol;Acc:HGNC:28030]	16	3621.65	0.649084	1.97e-08
ENSG00000260539	NA	NA	NA	536.534	0.649457	0.000542793
ENSG00000136240	KDELR2	KDEL (Lys-Asp-Glu-Leu) endoplasmic reticulum protein retention receptor 2 [Source:HGNC Symbol;Acc:HGNC:6305]	7	3896.35	0.649693	1.97e-08
ENSG00000138674	SEC31A	SEC31 homolog A, COPII coating complex component [Source:HGNC Symbol;Acc:HGNC:17052]	4	8163.34	0.650198	1.75e-15
ENSG00000007314	SCN4A	sodium channel, voltage gated, type IV alpha subunit [Source:HGNC Symbol;Acc:HGNC:10591]	17	481.369	0.650515	0.013265
ENSG00000109458	GAB1	GRB2-associated binding protein 1 [Source:HGNC Symbol;Acc:HGNC:4066]	4	3169.99	0.650683	0.0199937
ENSG00000269220	LINC00528	long intergenic non-protein coding RNA 528 [Source:HGNC Symbol;Acc:HGNC:26875]	22	399.862	0.651039	0.0114238
ENSG00000147421	HMBOX1	homeobox containing 1 [Source:HGNC Symbol;Acc:HGNC:26137]	8	500.205	0.652776	0.00142023
ENSG00000101665	SMAD7	SMAD family member 7 [Source:HGNC Symbol;Acc:HGNC:6773]	18	1275.28	0.652799	0.00186375
ENSG00000166387	PPFIBP2	PTPRF interacting protein, binding protein 2 (liprin beta 2) [Source:HGNC Symbol;Acc:HGNC:9250]	11	5745.07	0.65586	7.11e-16
ENSG00000145012	LPP	LIM domain containing preferred translocation partner in lipoma [Source:HGNC Symbol;Acc:HGNC:6679]	3	332.199	0.656331	0.0131529
ENSG00000196422	PPP1R26	protein phosphatase 1, regulatory subunit 26 [Source:HGNC Symbol;Acc:HGNC:29089]	9	1676.69	0.656346	0.0261929
ENSG00000128923	FAM63B	family with sequence similarity 63, member B [Source:HGNC Symbol;Acc:HGNC:26954]	15	628.005	0.656647	0.000612807
ENSG00000260404			4	737.405	0.658535	5.96e-06
ENSG00000254852	NPIPA2	nuclear pore complex interacting protein family, member A2 [Source:HGNC Symbol;Acc:HGNC:41979]	16	724.739	0.658755	0.000191414
ENSG00000108799	EZH1	enhancer of zeste 1 polycomb repressive complex 2 subunit [Source:HGNC Symbol;Acc:HGNC:3526]	17	1653.28	0.659131	1.1e-06
ENSG00000267534	S1PR2	sphingosine-1-phosphate receptor 2 [Source:HGNC Symbol;Acc:HGNC:3169]	19	270.133	0.659425	0.0465118
ENSG00000157224	CLDN12	claudin 12 [Source:HGNC Symbol;Acc:HGNC:2034]	7	221.342	0.66007	0.0465206
ENSG00000162298	SYVN1	synovial apoptosis inhibitor 1, synoviolin [Source:HGNC Symbol;Acc:HGNC:20738]	11	7907.23	0.66185	0.0455054
ENSG00000183891	TTC32	tetratricopeptide repeat domain 32 [Source:HGNC Symbol;Acc:HGNC:32954]	2	351.334	0.662009	0.0168032
ENSG00000180879	SSR4	signal sequence receptor, delta [Source:HGNC Symbol;Acc:HGNC:11326]	X	9602.01	0.662484	2.28e-05
ENSG00000129128	SPCS3	signal peptidase complex subunit 3 [Source:HGNC Symbol;Acc:HGNC:26212]	4	6415.22	0.663263	6.07e-07
ENSG00000164296	TIGD6	tigger transposable element derived 6 [Source:HGNC Symbol;Acc:HGNC:18332]	5	159.504	0.663495	0.0468797
ENSG00000232931	LINC00342	long intergenic non-protein coding RNA 342 [Source:HGNC Symbol;Acc:HGNC:42470]	2	265.159	0.663683	0.0257312
ENSG00000230724	LINC01001	long intergenic non-protein coding RNA 1001 [Source:HGNC Symbol;Acc:HGNC:38540]	11	1356.78	0.663729	0.0104553
ENSG00000162236	STX5	syntaxin 5 [Source:HGNC Symbol;Acc:HGNC:11440]	11	2319.98	0.664729	2.86e-08
ENSG00000007237	GAS7	growth arrest-specific 7 [Source:HGNC Symbol;Acc:HGNC:4169]	17	3354.46	0.666714	0.000185036
ENSG00000173486	FKBP2	FK506 binding protein 2, 13kDa [Source:HGNC Symbol;Acc:HGNC:3718]	11	1466.67	0.666787	7.13e-06
ENSG00000063587	ZNF275	zinc finger protein 275 [Source:HGNC Symbol;Acc:HGNC:13069]	X	2201.69	0.667643	0.000247466
ENSG00000135541	AHI1	Abelson helper integration site 1 [Source:HGNC Symbol;Acc:HGNC:21575]	6	293.823	0.6684	0.00317533
ENSG00000086598	TMED2	transmembrane emp24 domain trafficking protein 2 [Source:HGNC Symbol;Acc:HGNC:16996]	12	6607.22	0.668516	0.00466125
ENSG00000167550	RHEBL1	Ras homolog enriched in brain like 1 [Source:HGNC Symbol;Acc:HGNC:21166]	12	311.806	0.668808	0.00172704
ENSG00000135677	GNS	glucosamine (N-acetyl)-6-sulfatase [Source:HGNC Symbol;Acc:HGNC:4422]	12	2184.84	0.670548	0.00157225
ENSG00000166949	SMAD3	SMAD family member 3 [Source:HGNC Symbol;Acc:HGNC:6769]	15	2347.16	0.671441	0.00207088
ENSG00000196967	ZNF585A	zinc finger protein 585A [Source:HGNC Symbol;Acc:HGNC:26305]	19	173.691	0.671811	0.0314167
ENSG00000184575	XPOT	exportin, tRNA [Source:HGNC Symbol;Acc:HGNC:12826]	12	13855.8	0.672446	2.22e-05
ENSG00000088970	KIZ	kizuna centrosomal protein [Source:HGNC Symbol;Acc:HGNC:15865]	20	624.852	0.672872	7.16e-06
ENSG00000141582	CBX4	chromobox homolog 4 [Source:HGNC Symbol;Acc:HGNC:1554]	17	4370.31	0.672877	2.49e-05
ENSG00000240694	PNMA2	paraneoplastic Ma antigen 2 [Source:HGNC Symbol;Acc:HGNC:9159]	8	1538.14	0.673785	0.0307796
ENSG00000166123	GPT2	glutamic pyruvate transaminase (alanine aminotransferase) 2 [Source:HGNC Symbol;Acc:HGNC:18062]	16	5232.82	0.674695	0.0294938
ENSG00000136732	GYPC	glycophorin C (Gerbich blood group) [Source:HGNC Symbol;Acc:HGNC:4704]	2	3264.2	0.674767	1.83e-05
ENSG00000138767	CNOT6L	CCR4-NOT transcription complex, subunit 6-like [Source:HGNC Symbol;Acc:HGNC:18042]	4	1527.95	0.675261	0.000166689
ENSG00000101745	ANKRD12	ankyrin repeat domain 12 [Source:HGNC Symbol;Acc:HGNC:29135]	18	2331.77	0.67533	0.00024579
ENSG00000185864	NPIPB4	nuclear pore complex interacting protein family, member B4 [Source:HGNC Symbol;Acc:HGNC:41985]	16	4186.94	0.675859	0.000291765
ENSG00000259243	NA	NA	NA	103.472	0.676118	0.0485382
ENSG00000173480	ZNF417	zinc finger protein 417 [Source:HGNC Symbol;Acc:HGNC:20646]	19	497.112	0.676563	0.00363416
ENSG00000142065	ZFP14	ZFP14 zinc finger protein [Source:HGNC Symbol;Acc:HGNC:29312]	19	132.155	0.676667	0.0168415
ENSG00000185624	P4HB	prolyl 4-hydroxylase, beta polypeptide [Source:HGNC Symbol;Acc:HGNC:8548]	17	19350.1	0.677437	0.012757
ENSG00000224712	NPIPA3	nuclear pore complex interacting protein family, member A3 [Source:HGNC Symbol;Acc:HGNC:41978]	16	971.205	0.677947	3.56e-05
ENSG00000124762	CDKN1A	cyclin-dependent kinase inhibitor 1A (p21, Cip1) [Source:HGNC Symbol;Acc:HGNC:1784]	6	8714.52	0.678824	1.62e-12
ENSG00000106415	GLCCI1	glucocorticoid induced 1 [Source:HGNC Symbol;Acc:HGNC:18713]	7	2314.78	0.67911	3.49e-06
ENSG00000160285	LSS	lanosterol synthase (2,3-oxidosqualene-lanosterol cyclase) [Source:HGNC Symbol;Acc:HGNC:6708]	21	7351.25	0.679742	0.00131395
ENSG00000142102	ATHL1	ATH1, acid trehalase-like 1 (yeast) [Source:HGNC Symbol;Acc:HGNC:26210]	11	5935.15	0.680194	2.17e-18
ENSG00000182670	TTC3	tetratricopeptide repeat domain 3 [Source:HGNC Symbol;Acc:HGNC:12393]	21	5215.37	0.681922	3.79e-06
ENSG00000099251	HSD17B7P2	hydroxysteroid (17-beta) dehydrogenase 7 pseudogene 2 [Source:HGNC Symbol;Acc:HGNC:28120]	10	299.291	0.68382	0.00736139
ENSG00000230606			2	273.927	0.68505	0.0191928
ENSG00000226180			16	156.988	0.686101	0.0408952
ENSG00000155961	RAB39B	RAB39B, member RAS oncogene family [Source:HGNC Symbol;Acc:HGNC:16499]	X	711.921	0.687005	0.00172215
ENSG00000120519	SLC10A7	solute carrier family 10, member 7 [Source:HGNC Symbol;Acc:HGNC:23088]	4	615.596	0.687795	0.00236214
ENSG00000090861	AARS	alanyl-tRNA synthetase [Source:HGNC Symbol;Acc:HGNC:20]	16	21410.7	0.689185	0.000219826
ENSG00000073331	ALPK1	alpha-kinase 1 [Source:HGNC Symbol;Acc:HGNC:20917]	4	1126.5	0.689629	0.000471209
ENSG00000140009	ESR2	estrogen receptor 2 (ER beta) [Source:HGNC Symbol;Acc:HGNC:3468]	14	462.561	0.690018	0.0148579
ENSG00000074842	MYDGF	myeloid-derived growth factor [Source:HGNC Symbol;Acc:HGNC:16948]	19	3799.41	0.69016	0.0123314
ENSG00000051108	HERPUD1	homocysteine-inducible, endoplasmic reticulum stress-inducible, ubiquitin-like domain member 1 [Source:HGNC Symbol;Acc:HGNC:13744]	16	7578.38	0.690188	0.00204917
ENSG00000139508	SLC46A3	solute carrier family 46, member 3 [Source:HGNC Symbol;Acc:HGNC:27501]	13	292.593	0.692775	0.0280584
ENSG00000146094	DOK3	docking protein 3 [Source:HGNC Symbol;Acc:HGNC:24583]	5	8571.59	0.692954	0.0484709
ENSG00000212694	LINC01089	long intergenic non-protein coding RNA 1089 [Source:HGNC Symbol;Acc:HGNC:27886]	12	953.626	0.694036	0.000102079
ENSG00000040531	CTNS	cystinosin, lysosomal cystine transporter [Source:HGNC Symbol;Acc:HGNC:2518]	17	459.292	0.694377	1.11e-05
ENSG00000188811	NHLRC3	NHL repeat containing 3 [Source:HGNC Symbol;Acc:HGNC:33751]	13	1159	0.695234	0.000667989
ENSG00000171282	NA	NA	NA	2999.58	0.696358	0.0023572
ENSG00000245849	RAD51-AS1	RAD51 antisense RNA 1 (head to head) [Source:HGNC Symbol;Acc:HGNC:48621]	15	207.317	0.698393	0.0106293
ENSG00000257122	RRN3P3	RRN3 homolog, RNA polymerase I transcription factor pseudogene 3 [Source:HGNC Symbol;Acc:HGNC:37620]	16	160.853	0.698495	0.045101
ENSG00000147162	OGT	O-linked N-acetylglucosamine (GlcNAc) transferase [Source:HGNC Symbol;Acc:HGNC:8127]	X	12512.1	0.698624	0.00147319
ENSG00000198763	MT-ND2	mitochondrially encoded NADH dehydrogenase 2 [Source:HGNC Symbol;Acc:HGNC:7456]	MT	58855.4	0.700633	0.0391652
ENSG00000114626	ABTB1	ankyrin repeat and BTB (POZ) domain containing 1 [Source:HGNC Symbol;Acc:HGNC:18275]	3	785.017	0.70128	1.4e-06
ENSG00000171791	BCL2	B-cell CLL/lymphoma 2 [Source:HGNC Symbol;Acc:HGNC:990]	18	14227.9	0.701499	0.000197531
ENSG00000130827	PLXNA3	plexin A3 [Source:HGNC Symbol;Acc:HGNC:9101]	X	2723.86	0.701981	0.00100945
ENSG00000100307	CBX7	chromobox homolog 7 [Source:HGNC Symbol;Acc:HGNC:1557]	22	1822.34	0.704031	0.00997444
ENSG00000144591	GMPPA	GDP-mannose pyrophosphorylase A [Source:HGNC Symbol;Acc:HGNC:22923]	2	2320.51	0.705039	3.16e-13
ENSG00000150995	ITPR1	inositol 1,4,5-trisphosphate receptor, type 1 [Source:HGNC Symbol;Acc:HGNC:6180]	3	2955.35	0.705958	0.0184214
ENSG00000198208	RPS6KL1	ribosomal protein S6 kinase-like 1 [Source:HGNC Symbol;Acc:HGNC:20222]	14	414.017	0.706117	0.000216665
ENSG00000187650	VMAC	vimentin-type intermediate filament associated coiled-coil protein [Source:HGNC Symbol;Acc:HGNC:33803]	19	246.463	0.707464	0.00959742
ENSG00000134910	STT3A	STT3A, subunit of the oligosaccharyltransferase complex (catalytic) [Source:HGNC Symbol;Acc:HGNC:6172]	11	5011.09	0.708245	0.000361557
ENSG00000108641	B9D1	B9 protein domain 1 [Source:HGNC Symbol;Acc:HGNC:24123]	17	196.861	0.710101	0.0286105
ENSG00000118263	KLF7	Kruppel-like factor 7 (ubiquitous) [Source:HGNC Symbol;Acc:HGNC:6350]	2	702.512	0.710539	0.00897621
ENSG00000181789	COPG1	coatomer protein complex, subunit gamma 1 [Source:HGNC Symbol;Acc:HGNC:2236]	3	12234.4	0.712027	1.22e-21
ENSG00000119888	EPCAM	epithelial cell adhesion molecule [Source:HGNC Symbol;Acc:HGNC:11529]	2	159.686	0.712767	0.044246
ENSG00000237683	NA	NA	NA	352.114	0.714385	0.015212
ENSG00000149485	FADS1	fatty acid desaturase 1 [Source:HGNC Symbol;Acc:HGNC:3574]	11	6658.96	0.714449	0.00136714
ENSG00000010318	PHF7	PHD finger protein 7 [Source:HGNC Symbol;Acc:HGNC:18458]	3	463.095	0.714843	0.0120104
ENSG00000161583	NA	NA	NA	528.346	0.715495	0.0398245
ENSG00000159958	TNFRSF13C	tumor necrosis factor receptor superfamily, member 13C [Source:HGNC Symbol;Acc:HGNC:17755]	22	1294.11	0.715946	0.0250194
ENSG00000135951	TSGA10	testis specific, 10 [Source:HGNC Symbol;Acc:HGNC:14927]	2	121.629	0.719508	0.0250949
ENSG00000159267	HLCS	holocarboxylase synthetase (biotin-(proprionyl-CoA-carboxylase (ATP-hydrolysing)) ligase) [Source:HGNC Symbol;Acc:HGNC:4976]	21	1041.86	0.720598	2.96e-09
ENSG00000113161	HMGCR	3-hydroxy-3-methylglutaryl-CoA reductase [Source:HGNC Symbol;Acc:HGNC:5006]	5	5289.27	0.720619	2.98e-05
ENSG00000119777	TMEM214	transmembrane protein 214 [Source:HGNC Symbol;Acc:HGNC:25983]	2	4268.91	0.721222	1.96e-07
ENSG00000272645			1	310.036	0.721321	0.00134883
ENSG00000223960			2	461.424	0.721575	0.00197606
ENSG00000169246	NPIPB3	nuclear pore complex interacting protein family, member B3 [Source:HGNC Symbol;Acc:HGNC:28989]	16	4863.11	0.723076	2.78e-06
ENSG00000144445	KANSL1L	KAT8 regulatory NSL complex subunit 1-like [Source:HGNC Symbol;Acc:HGNC:26310]	2	746.482	0.723921	6.78e-05
ENSG00000108176	DNAJC12	DnaJ (Hsp40) homolog, subfamily C, member 12 [Source:HGNC Symbol;Acc:HGNC:28908]	10	203.777	0.724683	0.00278721
ENSG00000133318	RTN3	reticulon 3 [Source:HGNC Symbol;Acc:HGNC:10469]	11	5258.88	0.72547	1.03e-05
ENSG00000103249	CLCN7	chloride channel, voltage-sensitive 7 [Source:HGNC Symbol;Acc:HGNC:2025]	16	3727.34	0.727463	1.35e-20
ENSG00000109654	TRIM2	tripartite motif containing 2 [Source:HGNC Symbol;Acc:HGNC:15974]	4	443.585	0.728526	4.86e-06
ENSG00000215252	GOLGA8B	golgin A8 family, member B [Source:HGNC Symbol;Acc:HGNC:31973]	15	5984.09	0.729142	4.45e-05
ENSG00000138768	USO1	USO1 vesicle transport factor [Source:HGNC Symbol;Acc:HGNC:30904]	4	3178.49	0.729618	2.01e-05
ENSG00000156273	BACH1	BTB and CNC homology 1, basic leucine zipper transcription factor 1 [Source:HGNC Symbol;Acc:HGNC:935]	21	1447.67	0.733521	0.000657632
ENSG00000170348	TMED10	transmembrane emp24-like trafficking protein 10 (yeast) [Source:HGNC Symbol;Acc:HGNC:16998]	14	8965.19	0.734397	2.23e-19
ENSG00000052802	MSMO1	methylsterol monooxygenase 1 [Source:HGNC Symbol;Acc:HGNC:10545]	4	2263.99	0.735254	6.51e-08
ENSG00000011021	CLCN6	chloride channel, voltage-sensitive 6 [Source:HGNC Symbol;Acc:HGNC:2024]	1	1965.32	0.735571	5.19e-10
ENSG00000022567	SLC45A4	solute carrier family 45, member 4 [Source:HGNC Symbol;Acc:HGNC:29196]	8	313.237	0.735627	0.0052488
ENSG00000179532	DNHD1	dynein heavy chain domain 1 [Source:HGNC Symbol;Acc:HGNC:26532]	11	1082.59	0.735895	1.05e-08
ENSG00000068912	ERLEC1	endoplasmic reticulum lectin 1 [Source:HGNC Symbol;Acc:HGNC:25222]	2	1875.48	0.736709	0.000191214
ENSG00000185818	NAT8L	N-acetyltransferase 8-like (GCN5-related, putative) [Source:HGNC Symbol;Acc:HGNC:26742]	4	173.494	0.736727	0.0282503
ENSG00000100889	PCK2	phosphoenolpyruvate carboxykinase 2 (mitochondrial) [Source:HGNC Symbol;Acc:HGNC:8725]	14	5190.2	0.737061	0.00275678
ENSG00000107863	ARHGAP21	Rho GTPase activating protein 21 [Source:HGNC Symbol;Acc:HGNC:23725]	10	2410.5	0.737455	1.74e-11
ENSG00000163479	SSR2	signal sequence receptor, beta (translocon-associated protein beta) [Source:HGNC Symbol;Acc:HGNC:11324]	1	7353.36	0.74007	5.15e-13
ENSG00000104763	ASAH1	N-acylsphingosine amidohydrolase (acid ceramidase) 1 [Source:HGNC Symbol;Acc:HGNC:735]	8	1250.53	0.74062	8.58e-06
ENSG00000013364	MVP	major vault protein [Source:HGNC Symbol;Acc:HGNC:7531]	16	3777.28	0.743303	3.7e-07
ENSG00000245213			4	111.947	0.743517	0.044248
ENSG00000178814	OPLAH	5-oxoprolinase (ATP-hydrolysing) [Source:HGNC Symbol;Acc:HGNC:8149]	8	464.275	0.743915	0.009634
ENSG00000166598	HSP90B1	heat shock protein 90kDa beta (Grp94), member 1 [Source:HGNC Symbol;Acc:HGNC:12028]	12	22755.1	0.744712	0.000130901
ENSG00000267519			19	275.528	0.745919	0.00889235
ENSG00000243716	NPIPB5	nuclear pore complex interacting protein family, member B5 [Source:HGNC Symbol;Acc:HGNC:37233]	16	5996.97	0.746385	5.32e-06
ENSG00000261705	NA	NA	NA	172.159	0.74667	0.0104766
ENSG00000004777	ARHGAP33	Rho GTPase activating protein 33 [Source:HGNC Symbol;Acc:HGNC:23085]	19	917.715	0.749252	2.76e-05
ENSG00000164211	STARD4	StAR-related lipid transfer (START) domain containing 4 [Source:HGNC Symbol;Acc:HGNC:18058]	5	1782.71	0.750711	3e-05
ENSG00000010310	GIPR	gastric inhibitory polypeptide receptor [Source:HGNC Symbol;Acc:HGNC:4271]	19	537.241	0.750749	0.0090356
ENSG00000170006	TMEM154	transmembrane protein 154 [Source:HGNC Symbol;Acc:HGNC:26489]	4	1152.36	0.753165	0.000710261
ENSG00000155893	PXYLP1	2-phosphoxylose phosphatase 1 [Source:HGNC Symbol;Acc:HGNC:26303]	3	182.505	0.756012	0.0106157
ENSG00000064393	HIPK2	homeodomain interacting protein kinase 2 [Source:HGNC Symbol;Acc:HGNC:14402]	7	5515.53	0.756785	3.49e-06
ENSG00000197063	MAFG	v-maf avian musculoaponeurotic fibrosarcoma oncogene homolog G [Source:HGNC Symbol;Acc:HGNC:6781]	17	2915.51	0.756788	0.000900524
ENSG00000166450	PRTG	protogenin [Source:HGNC Symbol;Acc:HGNC:26373]	15	155.316	0.757365	0.0353762
ENSG00000154803	FLCN	folliculin [Source:HGNC Symbol;Acc:HGNC:27310]	17	865.524	0.758552	4.48e-06
ENSG00000184205	TSPYL2	TSPY-like 2 [Source:HGNC Symbol;Acc:HGNC:24358]	X	1703.55	0.761016	2.13e-07
ENSG00000163346	PBXIP1	pre-B-cell leukemia homeobox interacting protein 1 [Source:HGNC Symbol;Acc:HGNC:21199]	1	2193.34	0.763357	0.0195177
ENSG00000149150	SLC43A1	solute carrier family 43 (amino acid system L transporter), member 1 [Source:HGNC Symbol;Acc:HGNC:9225]	11	1845.6	0.763593	0.00332066
ENSG00000170448	NFXL1	nuclear transcription factor, X-box binding-like 1 [Source:HGNC Symbol;Acc:HGNC:18726]	4	812.017	0.764629	1.97e-08
ENSG00000117242	PINK1-AS	PINK1 antisense RNA [Source:HGNC Symbol;Acc:HGNC:38872]	1	118.867	0.764681	0.0356057
ENSG00000166987	MBD6	methyl-CpG binding domain protein 6 [Source:HGNC Symbol;Acc:HGNC:20445]	12	4711.94	0.765405	1.91e-07
ENSG00000122224	LY9	lymphocyte antigen 9 [Source:HGNC Symbol;Acc:HGNC:6730]	1	703.067	0.766596	0.0120833
ENSG00000155660	PDIA4	protein disulfide isomerase family A, member 4 [Source:HGNC Symbol;Acc:HGNC:30167]	7	14103.8	0.767252	0.00960414
ENSG00000167291	TBC1D16	TBC1 domain family, member 16 [Source:HGNC Symbol;Acc:HGNC:28356]	17	1393.63	0.767849	2.49e-05
ENSG00000184164	CRELD2	cysteine-rich with EGF-like domains 2 [Source:HGNC Symbol;Acc:HGNC:28150]	22	2955.15	0.768329	3.69e-05
ENSG00000168159	RNF187	ring finger protein 187 [Source:HGNC Symbol;Acc:HGNC:27146]	1	11650.2	0.770691	0.000297636
ENSG00000023839	ABCC2	ATP-binding cassette, sub-family C (CFTR/MRP), member 2 [Source:HGNC Symbol;Acc:HGNC:53]	10	167.198	0.77091	0.00268264
ENSG00000257221			12	372.025	0.770951	0.0319676
ENSG00000168675	LDLRAD4	low density lipoprotein receptor class A domain containing 4 [Source:HGNC Symbol;Acc:HGNC:1224]	18	1013.29	0.77209	0.0152922
ENSG00000111335	OAS2	2'-5'-oligoadenylate synthetase 2, 69/71kDa [Source:HGNC Symbol;Acc:HGNC:8087]	12	5209.39	0.772449	3.13e-05
ENSG00000109756	RAPGEF2	Rap guanine nucleotide exchange factor (GEF) 2 [Source:HGNC Symbol;Acc:HGNC:16854]	4	952.959	0.773816	2.25e-11
ENSG00000175265	GOLGA8A	golgin A8 family, member A [Source:HGNC Symbol;Acc:HGNC:31972]	15	5177.35	0.7744	2.05e-05
ENSG00000144674	GOLGA4	golgin A4 [Source:HGNC Symbol;Acc:HGNC:4427]	3	2519.19	0.774764	5.87e-07
ENSG00000250067	YJEFN3	YjeF N-terminal domain containing 3 [Source:HGNC Symbol;Acc:HGNC:24785]	19	260.027	0.775807	0.0366509
ENSG00000238105	GOLGA2P5	golgin A2 pseudogene 5 [Source:HGNC Symbol;Acc:HGNC:25315]	12	913.07	0.77716	0.00161656
ENSG00000141542	RAB40B	RAB40B, member RAS oncogene family [Source:HGNC Symbol;Acc:HGNC:18284]	17	402.603	0.77731	5.91e-05
ENSG00000082641	NFE2L1	nuclear factor, erythroid 2-like 1 [Source:HGNC Symbol;Acc:HGNC:7781]	17	11924.1	0.778135	6.18e-05
ENSG00000180787	ZFP3	ZFP3 zinc finger protein [Source:HGNC Symbol;Acc:HGNC:12861]	17	316.18	0.779314	0.0227959
ENSG00000186951	PPARA	peroxisome proliferator-activated receptor alpha [Source:HGNC Symbol;Acc:HGNC:9232]	22	816.073	0.783288	4.15e-05
ENSG00000104497	SNX16	sorting nexin 16 [Source:HGNC Symbol;Acc:HGNC:14980]	8	138.49	0.788632	0.0154903
ENSG00000128228	SDF2L1	stromal cell-derived factor 2-like 1 [Source:HGNC Symbol;Acc:HGNC:10676]	22	1803.09	0.80011	0.00289229
ENSG00000114737	CISH	cytokine inducible SH2-containing protein [Source:HGNC Symbol;Acc:HGNC:1984]	3	262.77	0.801009	0.00633031
ENSG00000058262	SEC61A1	Sec61 alpha 1 subunit (S. cerevisiae) [Source:HGNC Symbol;Acc:HGNC:18276]	3	18336.3	0.801764	0.00378294
ENSG00000044574	HSPA5	heat shock 70kDa protein 5 (glucose-regulated protein, 78kDa) [Source:HGNC Symbol;Acc:HGNC:5238]	9	27345.3	0.801921	9.8e-07
ENSG00000234719		Putative NPIP-like protein LOC729978 [Source:UniProtKB/Swiss-Prot;Acc:A6NJ64]	16	233.061	0.804992	0.013238
ENSG00000139597	N4BP2L1	NEDD4 binding protein 2-like 1 [Source:HGNC Symbol;Acc:HGNC:25037]	13	326.207	0.806978	0.0025193
ENSG00000100099	HPS4	Hermansky-Pudlak syndrome 4 [Source:HGNC Symbol;Acc:HGNC:15844]	22	6311.18	0.808247	4.12e-07
ENSG00000225855	RUSC1-AS1	RUSC1 antisense RNA 1 [Source:HGNC Symbol;Acc:HGNC:26680]	1	202.516	0.809893	0.0293088
ENSG00000076641	PAG1	phosphoprotein membrane anchor with glycosphingolipid microdomains 1 [Source:HGNC Symbol;Acc:HGNC:30043]	8	1396.17	0.811578	0.00769804
ENSG00000166750	SLFN5	schlafen family member 5 [Source:HGNC Symbol;Acc:HGNC:28286]	17	745.26	0.812241	0.0036469
ENSG00000260051			16	127.325	0.812998	0.00802589
ENSG00000124783	SSR1	signal sequence receptor, alpha [Source:HGNC Symbol;Acc:HGNC:11323]	6	5130.81	0.815098	2.8e-10
ENSG00000160271	RALGDS	ral guanine nucleotide dissociation stimulator [Source:HGNC Symbol;Acc:HGNC:9842]	9	3982.94	0.815566	2e-12
ENSG00000181577	C6orf223	chromosome 6 open reading frame 223 [Source:HGNC Symbol;Acc:HGNC:28692]	6	2480.72	0.815997	0.000757436
ENSG00000175873	NA	NA	NA	220.888	0.818469	0.00323493
ENSG00000130517	PGPEP1	pyroglutamyl-peptidase I [Source:HGNC Symbol;Acc:HGNC:13568]	19	1844.6	0.819514	9.37e-06
ENSG00000111885	MAN1A1	mannosidase, alpha, class 1A, member 1 [Source:HGNC Symbol;Acc:HGNC:6821]	6	4369.64	0.820108	0.00350316
ENSG00000139793	MBNL2	muscleblind-like splicing regulator 2 [Source:HGNC Symbol;Acc:HGNC:16746]	13	659.839	0.820247	0.000116293
ENSG00000131018	SYNE1	spectrin repeat containing, nuclear envelope 1 [Source:HGNC Symbol;Acc:HGNC:17089]	6	1984.25	0.821541	0.000199029
ENSG00000235621	LINC00494	long intergenic non-protein coding RNA 494 [Source:HGNC Symbol;Acc:HGNC:27657]	20	203.577	0.821594	0.00260166
ENSG00000206530	CFAP44	cilia and flagella associated protein 44 [Source:HGNC Symbol;Acc:HGNC:25631]	3	239.733	0.823147	0.00197666
ENSG00000272849			12	173.699	0.824754	0.0280177
ENSG00000259959			4	121.772	0.825263	0.0100567
ENSG00000128595	CALU	calumenin [Source:HGNC Symbol;Acc:HGNC:1458]	7	4022.8	0.825806	1.11e-24
ENSG00000167797	CDK2AP2	cyclin-dependent kinase 2 associated protein 2 [Source:HGNC Symbol;Acc:HGNC:30833]	11	5225.38	0.828129	0.00236084
ENSG00000109814	UGDH	UDP-glucose 6-dehydrogenase [Source:HGNC Symbol;Acc:HGNC:12525]	4	1662.56	0.829612	0.000379774
ENSG00000197081	IGF2R	insulin-like growth factor 2 receptor [Source:HGNC Symbol;Acc:HGNC:5467]	6	6133.8	0.830485	5.13e-10
ENSG00000067167	TRAM1	translocation associated membrane protein 1 [Source:HGNC Symbol;Acc:HGNC:20568]	8	7570.12	0.833074	1.2e-05
ENSG00000168209	DDIT4	DNA-damage-inducible transcript 4 [Source:HGNC Symbol;Acc:HGNC:24944]	10	2333.97	0.833899	0.0152922
ENSG00000142552	RCN3	reticulocalbin 3, EF-hand calcium binding domain [Source:HGNC Symbol;Acc:HGNC:21145]	19	179.237	0.83686	0.0148703
ENSG00000127914	AKAP9	A kinase (PRKA) anchor protein 9 [Source:HGNC Symbol;Acc:HGNC:379]	7	1915.05	0.837488	1.77e-10
ENSG00000260655	NA	NA	NA	724.316	0.83951	0.0177907
ENSG00000196998	WDR45	WD repeat domain 45 [Source:HGNC Symbol;Acc:HGNC:28912]	X	507.704	0.84117	6.4e-08
ENSG00000148411	NACC2	NACC family member 2, BEN and BTB (POZ) domain containing [Source:HGNC Symbol;Acc:HGNC:23846]	9	2286.88	0.847718	0.000131798
ENSG00000172071	EIF2AK3	eukaryotic translation initiation factor 2-alpha kinase 3 [Source:HGNC Symbol;Acc:HGNC:3255]	2	1642.28	0.849672	0.0141437
ENSG00000236871	LINC00106	long intergenic non-protein coding RNA 106 [Source:HGNC Symbol;Acc:HGNC:31843]	X	156.427	0.851689	0.0143736
ENSG00000106080	FKBP14	FK506 binding protein 14, 22 kDa [Source:HGNC Symbol;Acc:HGNC:18625]	7	280.714	0.854494	0.00328556
ENSG00000165699	TSC1	tuberous sclerosis 1 [Source:HGNC Symbol;Acc:HGNC:12362]	9	2351.87	0.856074	8.4e-05
ENSG00000105519	CAPS	calcyphosine [Source:HGNC Symbol;Acc:HGNC:1487]	19	307.714	0.859748	0.00115625
ENSG00000075420	FNDC3B	fibronectin type III domain containing 3B [Source:HGNC Symbol;Acc:HGNC:24670]	3	781.185	0.861525	0.0120402
ENSG00000226696	LENG8-AS1	LENG8 antisense RNA 1 [Source:HGNC Symbol;Acc:HGNC:40705]	19	151.06	0.864046	0.00870176
ENSG00000117984	CTSD	cathepsin D [Source:HGNC Symbol;Acc:HGNC:2529]	11	2266	0.864078	0.0116346
ENSG00000168427	KLHL30	kelch-like family member 30 [Source:HGNC Symbol;Acc:HGNC:24770]	2	243.492	0.870757	0.00046772
ENSG00000102878	HSF4	heat shock transcription factor 4 [Source:HGNC Symbol;Acc:HGNC:5227]	16	233.209	0.871332	0.0046028
ENSG00000049192	ADAMTS6	ADAM metallopeptidase with thrombospondin type 1 motif, 6 [Source:HGNC Symbol;Acc:HGNC:222]	5	208.193	0.872143	0.0089213
ENSG00000138760	SCARB2	scavenger receptor class B, member 2 [Source:HGNC Symbol;Acc:HGNC:1665]	4	2751.24	0.878869	1.85e-13
ENSG00000225485	NA	NA	NA	1512.5	0.880246	0.00101993
ENSG00000259803	SLC22A31	solute carrier family 22, member 31 [Source:HGNC Symbol;Acc:HGNC:27091]	16	289.286	0.884185	0.000473644
ENSG00000074695	LMAN1	lectin, mannose-binding, 1 [Source:HGNC Symbol;Acc:HGNC:6631]	18	6320.81	0.886186	1.09e-10
ENSG00000236624	NA	NA	NA	315.083	0.88749	0.0169138
ENSG00000198380	GFPT1	glutamine--fructose-6-phosphate transaminase 1 [Source:HGNC Symbol;Acc:HGNC:4241]	2	5644.05	0.891006	1.54e-18
ENSG00000188897		Uncharacterized protein [Source:UniProtKB/TrEMBL;Acc:M0QZD8]	16	173.951	0.891891	0.00748099
ENSG00000185028	LRRC14B	leucine rich repeat containing 14B [Source:HGNC Symbol;Acc:HGNC:37268]	5	170.335	0.893626	0.0311692
ENSG00000111110	PPM1H	protein phosphatase, Mg2+/Mn2+ dependent, 1H [Source:HGNC Symbol;Acc:HGNC:18583]	12	725.318	0.89427	0.0193473
ENSG00000105856	HBP1	HMG-box transcription factor 1 [Source:HGNC Symbol;Acc:HGNC:23200]	7	845.25	0.898586	3.29e-09
ENSG00000243323	PTPRVP	protein tyrosine phosphatase, receptor type, V, pseudogene [Source:HGNC Symbol;Acc:HGNC:13421]	1	183.337	0.898598	0.0464749
ENSG00000170919	TPT1-AS1	TPT1 antisense RNA 1 [Source:HGNC Symbol;Acc:HGNC:43686]	13	321.397	0.898624	1.58e-05
ENSG00000104044	OCA2	oculocutaneous albinism II [Source:HGNC Symbol;Acc:HGNC:8101]	15	455.038	0.901073	4.87e-07
ENSG00000226174	TEX22	testis expressed 22 [Source:HGNC Symbol;Acc:HGNC:40026]	14	213.537	0.901863	0.000373882
ENSG00000176142	TMEM39A	transmembrane protein 39A [Source:HGNC Symbol;Acc:HGNC:25600]	3	1864.4	0.909701	1.09e-21
ENSG00000113615	SEC24A	SEC24 family member A [Source:HGNC Symbol;Acc:HGNC:10703]	5	2267.9	0.9106	1.07e-05
ENSG00000127415	IDUA	iduronidase, alpha-L- [Source:HGNC Symbol;Acc:HGNC:5391]	4	489.252	0.913298	0.000119456
ENSG00000145050	MANF	mesencephalic astrocyte-derived neurotrophic factor [Source:HGNC Symbol;Acc:HGNC:15461]	3	2371.67	0.913987	7.62e-08
ENSG00000197608	ZNF841	zinc finger protein 841 [Source:HGNC Symbol;Acc:HGNC:27611]	19	506.36	0.916816	3.22e-06
ENSG00000138646	HERC5	HECT and RLD domain containing E3 ubiquitin protein ligase 5 [Source:HGNC Symbol;Acc:HGNC:24368]	4	968.731	0.92057	0.0142065
ENSG00000213928	IRF9	interferon regulatory factor 9 [Source:HGNC Symbol;Acc:HGNC:6131]	14	143.446	0.922897	0.0090356
ENSG00000114850	SSR3	signal sequence receptor, gamma (translocon-associated protein gamma) [Source:HGNC Symbol;Acc:HGNC:11325]	3	8784.78	0.925855	8.5e-08
ENSG00000176887	SOX11	SRY (sex determining region Y)-box 11 [Source:HGNC Symbol;Acc:HGNC:11191]	2	3118.34	0.926808	0.0147084
ENSG00000139112	GABARAPL1	GABA(A) receptor-associated protein like 1 [Source:HGNC Symbol;Acc:HGNC:4068]	12	215.578	0.927906	0.0159178
ENSG00000185950	IRS2	insulin receptor substrate 2 [Source:HGNC Symbol;Acc:HGNC:6126]	13	564.04	0.928419	0.0193327
ENSG00000170482	SLC23A1	solute carrier family 23 (ascorbic acid transporter), member 1 [Source:HGNC Symbol;Acc:HGNC:10974]	5	393.108	0.929429	0.00581409
ENSG00000181523	SGSH	N-sulfoglucosamine sulfohydrolase [Source:HGNC Symbol;Acc:HGNC:10818]	17	788.319	0.930361	2.24e-05
ENSG00000262877			17	142.072	0.931826	0.0102272
ENSG00000229180			7	179.354	0.93361	0.00289712
ENSG00000125355	TMEM255A	transmembrane protein 255A [Source:HGNC Symbol;Acc:HGNC:26086]	X	186.152	0.93492	0.011269
ENSG00000268027			19	221.61	0.936539	0.00819011
ENSG00000078177	N4BP2	NEDD4 binding protein 2 [Source:HGNC Symbol;Acc:HGNC:29851]	4	1237.84	0.937359	0.001529
ENSG00000157873	TNFRSF14	tumor necrosis factor receptor superfamily, member 14 [Source:HGNC Symbol;Acc:HGNC:11912]	1	2534.85	0.939092	4.21e-06
ENSG00000223745			1	825.531	0.94072	3.86e-07
ENSG00000118513	MYB	v-myb avian myeloblastosis viral oncogene homolog [Source:HGNC Symbol;Acc:HGNC:7545]	6	3817.59	0.942107	0.00806732
ENSG00000102531	FNDC3A	fibronectin type III domain containing 3A [Source:HGNC Symbol;Acc:HGNC:20296]	13	1919.53	0.942574	6.08e-08
ENSG00000088881	EBF4	early B-cell factor 4 [Source:HGNC Symbol;Acc:HGNC:29278]	20	95.092	0.943847	0.00917711
ENSG00000233280	NA	NA	NA	98.4888	0.945874	0.0144842
ENSG00000169359	SLC33A1	solute carrier family 33 (acetyl-CoA transporter), member 1 [Source:HGNC Symbol;Acc:HGNC:95]	3	1756.7	0.947303	4.77e-13
ENSG00000196914	ARHGEF12	Rho guanine nucleotide exchange factor (GEF) 12 [Source:HGNC Symbol;Acc:HGNC:14193]	11	924.886	0.947856	0.000100211
ENSG00000182253	SYNM	synemin, intermediate filament protein [Source:HGNC Symbol;Acc:HGNC:24466]	15	312.456	0.948982	0.031008
ENSG00000217128	FNIP1	folliculin interacting protein 1 [Source:HGNC Symbol;Acc:HGNC:29418]	5	888.811	0.951672	0.00675235
ENSG00000160299	PCNT	pericentrin [Source:HGNC Symbol;Acc:HGNC:16068]	21	5229.85	0.956331	0.0170261
ENSG00000052795	FNIP2	folliculin interacting protein 2 [Source:HGNC Symbol;Acc:HGNC:29280]	4	324.767	0.961371	0.0041043
ENSG00000221963	APOL6	apolipoprotein L, 6 [Source:HGNC Symbol;Acc:HGNC:14870]	22	1175.65	0.969257	0.00233016
ENSG00000134285	FKBP11	FK506 binding protein 11, 19 kDa [Source:HGNC Symbol;Acc:HGNC:18624]	12	1750.31	0.969475	4.94e-13
ENSG00000269990	NA	NA	NA	269.726	0.971287	0.00138222
ENSG00000152689	RASGRP3	RAS guanyl releasing protein 3 (calcium and DAG-regulated) [Source:HGNC Symbol;Acc:HGNC:14545]	2	2235.09	0.971547	6.33e-15
ENSG00000166340	TPP1	tripeptidyl peptidase I [Source:HGNC Symbol;Acc:HGNC:2073]	11	3897.42	0.972474	4.24e-13
ENSG00000263463	MIR378I	microRNA 378i [Source:HGNC Symbol;Acc:HGNC:41620]	22	296.806	0.97313	0.00481875
ENSG00000267121			17	554.312	0.973144	0.00108378
ENSG00000012822	CALCOCO1	calcium binding and coiled-coil domain 1 [Source:HGNC Symbol;Acc:HGNC:29306]	12	1757.43	0.98373	0.0360221
ENSG00000141337	ARSG	arylsulfatase G [Source:HGNC Symbol;Acc:HGNC:24102]	17	445.958	0.983811	0.000732107
ENSG00000119655	NPC2	Niemann-Pick disease, type C2 [Source:HGNC Symbol;Acc:HGNC:14537]	14	1168.87	0.984059	0.0469726
ENSG00000149428	HYOU1	hypoxia up-regulated 1 [Source:HGNC Symbol;Acc:HGNC:16931]	11	10731.8	0.984158	2.07e-13
ENSG00000238121	LINC00426	long intergenic non-protein coding RNA 426 [Source:HGNC Symbol;Acc:HGNC:42761]	13	1338.41	0.984373	4.37e-19
ENSG00000136935	GOLGA1	golgin A1 [Source:HGNC Symbol;Acc:HGNC:4424]	9	843.114	0.984758	2.55e-07
ENSG00000234423	LINC01250	long intergenic non-protein coding RNA 1250 [Source:HGNC Symbol;Acc:HGNC:49844]	2	291.913	0.988184	0.0032545
ENSG00000164292	RHOBTB3	Rho-related BTB domain containing 3 [Source:HGNC Symbol;Acc:HGNC:18757]	5	380.351	0.991322	0.00465684
ENSG00000151240	DIP2C	disco-interacting protein 2 homolog C [Source:HGNC Symbol;Acc:HGNC:29150]	10	1301.16	0.997105	1.21e-07
ENSG00000167110	GOLGA2	golgin A2 [Source:HGNC Symbol;Acc:HGNC:4425]	9	2489.44	0.998219	7.29e-07
ENSG00000170476	MZB1	marginal zone B and B1 cell-specific protein [Source:HGNC Symbol;Acc:HGNC:30125]	5	11597.4	0.998751	5.65e-17
ENSG00000168970	JMJD7-PLA2G4B	JMJD7-PLA2G4B readthrough [Source:HGNC Symbol;Acc:HGNC:34449]	15	166.323	1.00135	0.000174593
ENSG00000226329			7	107.92	1.00315	0.0492512
ENSG00000166963	MAP1A	microtubule-associated protein 1A [Source:HGNC Symbol;Acc:HGNC:6835]	15	4559.62	1.00554	0.0487236
ENSG00000235878	NA	NA	NA	73.2937	1.01006	0.0420832
ENSG00000132846	ZBED3	zinc finger, BED-type containing 3 [Source:HGNC Symbol;Acc:HGNC:20711]	5	838.103	1.0112	1.16e-08
ENSG00000235109	ZSCAN31	zinc finger and SCAN domain containing 31 [Source:HGNC Symbol;Acc:HGNC:14097]	6	151.354	1.01411	0.0226678
ENSG00000026950	BTN3A1	butyrophilin, subfamily 3, member A1 [Source:HGNC Symbol;Acc:HGNC:1138]	6	2111.9	1.01629	0.00662599
ENSG00000154319	FAM167A	family with sequence similarity 167, member A [Source:HGNC Symbol;Acc:HGNC:15549]	8	603.894	1.01662	4.25e-06
ENSG00000260065	NA	NA	NA	104.016	1.01739	0.00204244
ENSG00000080947	CROCCP3	ciliary rootlet coiled-coil, rootletin pseudogene 3 [Source:HGNC Symbol;Acc:HGNC:29405]	1	66.5471	1.02068	0.0263873
ENSG00000112294	ALDH5A1	aldehyde dehydrogenase 5 family, member A1 [Source:HGNC Symbol;Acc:HGNC:408]	6	7513.74	1.02348	1.32e-26
ENSG00000196664	TLR7	toll-like receptor 7 [Source:HGNC Symbol;Acc:HGNC:15631]	X	1309.37	1.02408	2.71e-14
ENSG00000186654	PRR5	proline rich 5 (renal) [Source:HGNC Symbol;Acc:HGNC:31682]	22	823.334	1.02433	1.83e-12
ENSG00000269821	KCNQ1OT1	KCNQ1 opposite strand/antisense transcript 1 (non-protein coding) [Source:HGNC Symbol;Acc:HGNC:6295]	11	290.955	1.02865	0.00291569
ENSG00000103485	QPRT	quinolinate phosphoribosyltransferase [Source:HGNC Symbol;Acc:HGNC:9755]	16	5018.56	1.03073	5.93e-05
ENSG00000237491			1	142.346	1.03197	0.00250411
ENSG00000102580	DNAJC3	DnaJ (Hsp40) homolog, subfamily C, member 3 [Source:HGNC Symbol;Acc:HGNC:9439]	13	1986.84	1.03276	5.34e-21
ENSG00000136404	TM6SF1	transmembrane 6 superfamily member 1 [Source:HGNC Symbol;Acc:HGNC:11860]	15	713.712	1.03387	0.0209102
ENSG00000233296			2	259.127	1.03971	0.00887335
ENSG00000267731			17	174.364	1.04395	0.00448524
ENSG00000270164	LINC01480	long intergenic non-protein coding RNA 1480 [Source:HGNC Symbol;Acc:HGNC:51124]	19	614.08	1.05879	0.00139693
ENSG00000166762	CATSPER2	cation channel, sperm associated 2 [Source:HGNC Symbol;Acc:HGNC:18810]	15	131.999	1.06094	0.00681655
ENSG00000249592			4	247.518	1.06365	2.25e-05
ENSG00000124191	TOX2	TOX high mobility group box family member 2 [Source:HGNC Symbol;Acc:HGNC:16095]	20	1590.84	1.07019	0.0210602
ENSG00000134109	EDEM1	ER degradation enhancer, mannosidase alpha-like 1 [Source:HGNC Symbol;Acc:HGNC:18967]	3	7943.63	1.07443	5.75e-06
ENSG00000197355	UAP1L1	UDP-N-acetylglucosamine pyrophosphorylase 1 like 1 [Source:HGNC Symbol;Acc:HGNC:28082]	9	3665.37	1.0865	3.53e-07
ENSG00000100439	ABHD4	abhydrolase domain containing 4 [Source:HGNC Symbol;Acc:HGNC:20154]	14	904.856	1.09003	1.45e-11
ENSG00000162676	GFI1	growth factor independent 1 transcription repressor [Source:HGNC Symbol;Acc:HGNC:4237]	1	1057.79	1.09104	1.94e-05
ENSG00000172216	CEBPB	CCAAT/enhancer binding protein (C/EBP), beta [Source:HGNC Symbol;Acc:HGNC:1834]	20	1457.78	1.09189	2.93e-05
ENSG00000261326	LINC01355	long intergenic non-protein coding RNA 1355 [Source:HGNC Symbol;Acc:HGNC:50584]	1	92.7468	1.09377	0.0310641
ENSG00000179698	KIAA1875	KIAA1875 [Source:HGNC Symbol;Acc:HGNC:26959]	8	141.173	1.09454	0.0104397
ENSG00000241769	LINC00893	long intergenic non-protein coding RNA 893 [Source:HGNC Symbol;Acc:HGNC:44265]	X	52.2574	1.09464	0.0286217
ENSG00000109501	WFS1	Wolfram syndrome 1 (wolframin) [Source:HGNC Symbol;Acc:HGNC:12762]	4	999.64	1.09796	0.002627
ENSG00000013392	RWDD2A	RWD domain containing 2A [Source:HGNC Symbol;Acc:HGNC:21385]	6	251.403	1.09864	0.00203898
ENSG00000253878			8	103.263	1.10036	0.0495943
ENSG00000010810	FYN	FYN proto-oncogene, Src family tyrosine kinase [Source:HGNC Symbol;Acc:HGNC:4037]	6	3049.04	1.10195	1.01e-06
ENSG00000235703	LINC00894	long intergenic non-protein coding RNA 894 [Source:HGNC Symbol;Acc:HGNC:48579]	X	137.715	1.10518	0.000630836
ENSG00000184949	FAM227A	family with sequence similarity 227, member A [Source:HGNC Symbol;Acc:HGNC:44197]	22	81.2966	1.10666	0.0471163
ENSG00000182158	CREB3L2	cAMP responsive element binding protein 3-like 2 [Source:HGNC Symbol;Acc:HGNC:23720]	7	4064.89	1.11	2.63e-10
ENSG00000013375	PGM3	phosphoglucomutase 3 [Source:HGNC Symbol;Acc:HGNC:8907]	6	653.163	1.11103	1.04e-11
ENSG00000002745	WNT16	wingless-type MMTV integration site family, member 16 [Source:HGNC Symbol;Acc:HGNC:16267]	7	122.132	1.11161	0.0024405
ENSG00000130529	TRPM4	transient receptor potential cation channel, subfamily M, member 4 [Source:HGNC Symbol;Acc:HGNC:17993]	19	2710.27	1.11914	0.00693553
ENSG00000148158	SNX30	sorting nexin family member 30 [Source:HGNC Symbol;Acc:HGNC:23685]	9	1811.36	1.12239	3.28e-08
ENSG00000187033	SAMD7	sterile alpha motif domain containing 7 [Source:HGNC Symbol;Acc:HGNC:25394]	3	77.6269	1.1301	0.0204244
ENSG00000273151			7	216.173	1.13092	0.00266409
ENSG00000025039	RRAGD	Ras-related GTP binding D [Source:HGNC Symbol;Acc:HGNC:19903]	6	377.179	1.14715	0.000109299
ENSG00000235194	PPP1R3E	protein phosphatase 1, regulatory subunit 3E [Source:HGNC Symbol;Acc:HGNC:14943]	14	976.262	1.14778	5.53e-05
ENSG00000151117	TMEM86A	transmembrane protein 86A [Source:HGNC Symbol;Acc:HGNC:26890]	11	46.9994	1.15157	0.0307472
ENSG00000112972	HMGCS1	3-hydroxy-3-methylglutaryl-CoA synthase 1 (soluble) [Source:HGNC Symbol;Acc:HGNC:5007]	5	5456.09	1.15339	6.52e-08
ENSG00000257702	LBX2-AS1	LBX2 antisense RNA 1 [Source:HGNC Symbol;Acc:HGNC:25136]	2	90.8611	1.1582	0.00596689
ENSG00000214193	SH3D21	SH3 domain containing 21 [Source:HGNC Symbol;Acc:HGNC:26236]	1	183.658	1.16113	0.000963353
ENSG00000167077	MEI1	meiotic double-stranded break formation protein 1 [Source:HGNC Symbol;Acc:HGNC:28613]	22	845.677	1.16394	0.00621282
ENSG00000261087			8	49.6367	1.16587	0.0205212
ENSG00000143882	ATP6V1C2	ATPase, H+ transporting, lysosomal 42kDa, V1 subunit C2 [Source:HGNC Symbol;Acc:HGNC:18264]	2	82.2888	1.17302	0.0249598
ENSG00000164463	CREBRF	CREB3 regulatory factor [Source:HGNC Symbol;Acc:HGNC:24050]	5	390.918	1.17633	0.000942608
ENSG00000105204	DYRK1B	dual-specificity tyrosine-(Y)-phosphorylation regulated kinase 1B [Source:HGNC Symbol;Acc:HGNC:3092]	19	391.266	1.17719	0.00011211
ENSG00000176845	METRNL	meteorin, glial cell differentiation regulator-like [Source:HGNC Symbol;Acc:HGNC:27584]	17	236.38	1.1837	9.36e-06
ENSG00000228784	LINC00954	long intergenic non-protein coding RNA 954 [Source:HGNC Symbol;Acc:HGNC:48668]	2	72.8739	1.18672	0.0218227
ENSG00000198496	NBR2	neighbor of BRCA1 gene 2 (non-protein coding) [Source:HGNC Symbol;Acc:HGNC:20691]	17	272.613	1.18823	0.00394996
ENSG00000135540	NHSL1	NHS-like 1 [Source:HGNC Symbol;Acc:HGNC:21021]	6	991.644	1.19368	0.00292721
ENSG00000140795	MYLK3	myosin light chain kinase 3 [Source:HGNC Symbol;Acc:HGNC:29826]	16	464.409	1.19801	0.000755483
ENSG00000151135	TMEM263	transmembrane protein 263 [Source:HGNC Symbol;Acc:HGNC:28281]	12	2012.24	1.19846	3.65e-24
ENSG00000102032	RENBP	renin binding protein [Source:HGNC Symbol;Acc:HGNC:9959]	X	1884.88	1.20002	0.00818227
ENSG00000101104	PABPC1L	poly(A) binding protein, cytoplasmic 1-like [Source:HGNC Symbol;Acc:HGNC:15797]	20	1797.26	1.20008	0.000421547
ENSG00000230006	ANKRD36BP2	ankyrin repeat domain 36B pseudogene 2 [Source:HGNC Symbol;Acc:HGNC:33607]	2	1001.93	1.20259	0.000643254
ENSG00000150347	ARID5B	AT rich interactive domain 5B (MRF1-like) [Source:HGNC Symbol;Acc:HGNC:17362]	10	1738.36	1.21236	9.46e-08
ENSG00000087074	PPP1R15A	protein phosphatase 1, regulatory subunit 15A [Source:HGNC Symbol;Acc:HGNC:14375]	19	2018.32	1.22951	7.1e-06
ENSG00000163873	GRIK3	glutamate receptor, ionotropic, kainate 3 [Source:HGNC Symbol;Acc:HGNC:4581]	1	971.056	1.22959	3.51e-12
ENSG00000108932	SLC16A6	solute carrier family 16, member 6 [Source:HGNC Symbol;Acc:HGNC:10927]	17	519.355	1.23308	0.0140688
ENSG00000149257	SERPINH1	serpin peptidase inhibitor, clade H (heat shock protein 47), member 1, (collagen binding protein 1) [Source:HGNC Symbol;Acc:HGNC:1546]	11	2474.2	1.2348	0.00497254
ENSG00000110944	IL23A	interleukin 23, alpha subunit p19 [Source:HGNC Symbol;Acc:HGNC:15488]	12	307.058	1.2356	3.29e-05
ENSG00000187792	ZNF70	zinc finger protein 70 [Source:HGNC Symbol;Acc:HGNC:13140]	22	371.444	1.23705	0.00157225
ENSG00000155304	HSPA13	heat shock protein 70kDa family, member 13 [Source:HGNC Symbol;Acc:HGNC:11375]	21	1971.08	1.23759	7.4e-17
ENSG00000154589	LY96	lymphocyte antigen 96 [Source:HGNC Symbol;Acc:HGNC:17156]	8	139.678	1.23893	0.00366471
ENSG00000197859	ADAMTSL2	ADAMTS-like 2 [Source:HGNC Symbol;Acc:HGNC:14631]	9	227.497	1.24035	0.000126865
ENSG00000177409	SAMD9L	sterile alpha motif domain containing 9-like [Source:HGNC Symbol;Acc:HGNC:1349]	7	1891.71	1.24088	5.18e-06
ENSG00000269155			6	160.637	1.24636	0.0279119
ENSG00000152409	JMY	junction mediating and regulatory protein, p53 cofactor [Source:HGNC Symbol;Acc:HGNC:28916]	5	511.148	1.24644	5.05e-10
ENSG00000196696	PDXDC2P	pyridoxal-dependent decarboxylase domain containing 2, pseudogene [Source:HGNC Symbol;Acc:HGNC:27559]	16	117.02	1.25848	0.00664917
ENSG00000214279		scavenger receptor protein family member [Source:EntrezGene;Acc:619207]	10	2264.97	1.26067	0.000355397
ENSG00000188760	TMEM198	transmembrane protein 198 [Source:HGNC Symbol;Acc:HGNC:33704]	2	320.383	1.26253	0.0423341
ENSG00000245532	NEAT1	nuclear paraspeckle assembly transcript 1 (non-protein coding) [Source:HGNC Symbol;Acc:HGNC:30815]	11	6365.37	1.26443	4.85e-29
ENSG00000173230	GOLGB1	golgin B1 [Source:HGNC Symbol;Acc:HGNC:4429]	3	3560.82	1.27865	5.36e-25
ENSG00000266714	MYO15B	myosin XVB [Source:HGNC Symbol;Acc:HGNC:14083]	17	579.56	1.28478	6.87e-07
ENSG00000151012	SLC7A11	solute carrier family 7 (anionic amino acid transporter light chain, xc- system), member 11 [Source:HGNC Symbol;Acc:HGNC:11059]	4	691.857	1.28502	5.12e-09
ENSG00000110665	C11orf21	chromosome 11 open reading frame 21 [Source:HGNC Symbol;Acc:HGNC:13231]	11	369.794	1.28641	1.22e-09
ENSG00000140545	MFGE8	milk fat globule-EGF factor 8 protein [Source:HGNC Symbol;Acc:HGNC:7036]	15	1836.03	1.28881	8.77e-05
ENSG00000139946	PELI2	pellino E3 ubiquitin protein ligase family member 2 [Source:HGNC Symbol;Acc:HGNC:8828]	14	1081.55	1.29104	0.000354674
ENSG00000170581	STAT2	signal transducer and activator of transcription 2, 113kDa [Source:HGNC Symbol;Acc:HGNC:11363]	12	6714.14	1.29153	1.82e-56
ENSG00000225231			12	118.721	1.29235	0.00261901
ENSG00000102401	ARMCX3	armadillo repeat containing, X-linked 3 [Source:HGNC Symbol;Acc:HGNC:24065]	X	1689.83	1.29482	3.81e-30
ENSG00000251615			4	43.5625	1.2991	0.0142065
ENSG00000115525	ST3GAL5	ST3 beta-galactoside alpha-2,3-sialyltransferase 5 [Source:HGNC Symbol;Acc:HGNC:10872]	2	1788.88	1.3075	0.000820739
ENSG00000059728	MXD1	MAX dimerization protein 1 [Source:HGNC Symbol;Acc:HGNC:6761]	2	351.543	1.30923	0.000950869
ENSG00000070081	NUCB2	nucleobindin 2 [Source:HGNC Symbol;Acc:HGNC:8044]	11	2036.28	1.3106	5.96e-06
ENSG00000250771			4	79.116	1.31335	0.0392146
ENSG00000134594	RAB33A	RAB33A, member RAS oncogene family [Source:HGNC Symbol;Acc:HGNC:9773]	X	537.149	1.32644	3.98e-07
ENSG00000132530	XAF1	XIAP associated factor 1 [Source:HGNC Symbol;Acc:HGNC:30932]	17	585.227	1.33876	0.0484709
ENSG00000242247	ARFGAP3	ADP-ribosylation factor GTPase activating protein 3 [Source:HGNC Symbol;Acc:HGNC:661]	22	2056.24	1.34195	1.89e-16
ENSG00000198855	FICD	FIC domain containing [Source:HGNC Symbol;Acc:HGNC:18416]	12	370.232	1.34757	0.000453641
ENSG00000197712	FAM114A1	family with sequence similarity 114, member A1 [Source:HGNC Symbol;Acc:HGNC:25087]	4	156.293	1.34848	0.00111876
ENSG00000164440	TXLNB	taxilin beta [Source:HGNC Symbol;Acc:HGNC:21617]	6	139.291	1.35317	0.00775552
ENSG00000129450	SIGLEC9	sialic acid binding Ig-like lectin 9 [Source:HGNC Symbol;Acc:HGNC:10878]	19	199.372	1.35366	0.0483876
ENSG00000142765	SYTL1	synaptotagmin-like 1 [Source:HGNC Symbol;Acc:HGNC:15584]	1	3636.16	1.35704	1.16e-10
ENSG00000112812	PRSS16	protease, serine, 16 (thymus) [Source:HGNC Symbol;Acc:HGNC:9480]	6	168.984	1.35906	0.00816391
ENSG00000120057	SFRP5	secreted frizzled-related protein 5 [Source:HGNC Symbol;Acc:HGNC:10779]	10	328.721	1.36043	0.00148465
ENSG00000251562	MALAT1	metastasis associated lung adenocarcinoma transcript 1 (non-protein coding) [Source:HGNC Symbol;Acc:HGNC:29665]	11	3556.12	1.36371	7.74e-14
ENSG00000172578	KLHL6	kelch-like family member 6 [Source:HGNC Symbol;Acc:HGNC:18653]	3	4969.38	1.36694	2.55e-17
ENSG00000261770			19	61.3928	1.37289	0.00412421
ENSG00000086619	ERO1B	endoplasmic reticulum oxidoreductase beta [Source:HGNC Symbol;Acc:HGNC:14355]	1	255.229	1.37402	2.84e-08
ENSG00000270933			7	111.304	1.37526	9.25e-05
ENSG00000180535	BHLHA15	basic helix-loop-helix family, member a15 [Source:HGNC Symbol;Acc:HGNC:22265]	7	766.817	1.37603	0.0209243
ENSG00000107281	NPDC1	neural proliferation, differentiation and control, 1 [Source:HGNC Symbol;Acc:HGNC:7899]	9	761.297	1.38704	0.000700708
ENSG00000168824		Neuron-specific protein family member 1 [Source:UniProtKB/Swiss-Prot;Acc:P42857]	4	472.868	1.38997	0.00163235
ENSG00000128590	DNAJB9	DnaJ (Hsp40) homolog, subfamily B, member 9 [Source:HGNC Symbol;Acc:HGNC:6968]	7	890.116	1.39016	1.55e-23
ENSG00000164300	SERINC5	serine incorporator 5 [Source:HGNC Symbol;Acc:HGNC:18825]	5	375.282	1.40524	3.46e-12
ENSG00000177359			12	97.0671	1.40566	0.0223179
ENSG00000167476	JSRP1	junctional sarcoplasmic reticulum protein 1 [Source:HGNC Symbol;Acc:HGNC:24963]	19	1066.43	1.41321	0.00044777
ENSG00000020181	ADGRA2	adhesion G protein-coupled receptor A2 [Source:HGNC Symbol;Acc:HGNC:17849]	8	620.736	1.41672	6.68e-13
ENSG00000247400	DNAJC3-AS1	DNAJC3 antisense RNA 1 (head to head) [Source:HGNC Symbol;Acc:HGNC:39808]	13	129.873	1.42662	0.00303916
ENSG00000260261			3	124.07	1.42705	0.000524501
ENSG00000091831	ESR1	estrogen receptor 1 [Source:HGNC Symbol;Acc:HGNC:3467]	6	172.777	1.43339	0.0274595
ENSG00000162512	SDC3	syndecan 3 [Source:HGNC Symbol;Acc:HGNC:10660]	1	173.63	1.44936	5.92e-05
ENSG00000131711	MAP1B	microtubule-associated protein 1B [Source:HGNC Symbol;Acc:HGNC:6836]	5	6104.23	1.45584	0.00166616
ENSG00000272782	NA	NA	NA	40.3848	1.45612	0.0112829
ENSG00000113070	HBEGF	heparin-binding EGF-like growth factor [Source:HGNC Symbol;Acc:HGNC:3059]	5	1005.92	1.45893	0.0122647
ENSG00000185100	ADSSL1	adenylosuccinate synthase like 1 [Source:HGNC Symbol;Acc:HGNC:20093]	14	125.456	1.46296	3.83e-06
ENSG00000071537	SEL1L	sel-1 suppressor of lin-12-like (C. elegans) [Source:HGNC Symbol;Acc:HGNC:10717]	14	5236.08	1.46812	1.2e-36
ENSG00000130766	SESN2	sestrin 2 [Source:HGNC Symbol;Acc:HGNC:20746]	1	2773.68	1.47318	6.91e-12
ENSG00000140105	WARS	tryptophanyl-tRNA synthetase [Source:HGNC Symbol;Acc:HGNC:12729]	14	12260.7	1.47702	1.35e-12
ENSG00000105974	CAV1	caveolin 1, caveolae protein, 22kDa [Source:HGNC Symbol;Acc:HGNC:1527]	7	324.937	1.47915	4.01e-05
ENSG00000101180	HRH3	histamine receptor H3 [Source:HGNC Symbol;Acc:HGNC:5184]	20	172.407	1.51302	0.036051
ENSG00000145362	ANK2	ankyrin 2, neuronal [Source:HGNC Symbol;Acc:HGNC:493]	4	261.216	1.51352	0.000667181
ENSG00000155265	GOLGA7B	golgin A7 family, member B [Source:HGNC Symbol;Acc:HGNC:31668]	10	440.18	1.51606	1.99e-06
ENSG00000159674	SPON2	spondin 2, extracellular matrix protein [Source:HGNC Symbol;Acc:HGNC:11253]	4	460.233	1.52648	0.000116293
ENSG00000177311	ZBTB38	zinc finger and BTB domain containing 38 [Source:HGNC Symbol;Acc:HGNC:26636]	3	2947.8	1.53596	0.000601793
ENSG00000132613	MTSS1L	metastasis suppressor 1-like [Source:HGNC Symbol;Acc:HGNC:25094]	16	493.348	1.54712	1.03e-08
ENSG00000116991	SIPA1L2	signal-induced proliferation-associated 1 like 2 [Source:HGNC Symbol;Acc:HGNC:23800]	1	608.566	1.54993	0.0170978
ENSG00000186056	MATN1-AS1	MATN1 antisense RNA 1 [Source:HGNC Symbol;Acc:HGNC:40364]	1	60.7862	1.5546	0.0227877
ENSG00000233912			3	45.6467	1.56492	0.0105717
ENSG00000130222	GADD45G	growth arrest and DNA-damage-inducible, gamma [Source:HGNC Symbol;Acc:HGNC:4097]	9	129.599	1.58768	0.000270569
ENSG00000183091	NEB	nebulin [Source:HGNC Symbol;Acc:HGNC:7720]	2	215.141	1.59063	0.0458606
ENSG00000130487	KLHDC7B	kelch domain containing 7B [Source:HGNC Symbol;Acc:HGNC:25145]	22	300.632	1.59935	0.0249981
ENSG00000113555	PCDH12	protocadherin 12 [Source:HGNC Symbol;Acc:HGNC:8657]	5	39.0983	1.62861	0.0216657
ENSG00000130751	NPAS1	neuronal PAS domain protein 1 [Source:HGNC Symbol;Acc:HGNC:7894]	19	107.102	1.63108	0.0166838
ENSG00000261827	NA	NA	NA	55.944	1.64174	0.00244576
ENSG00000114796	KLHL24	kelch-like family member 24 [Source:HGNC Symbol;Acc:HGNC:25947]	3	1561.04	1.64708	7.93e-06
ENSG00000162645	GBP2	guanylate binding protein 2, interferon-inducible [Source:HGNC Symbol;Acc:HGNC:4183]	1	211.743	1.66299	0.0486175
ENSG00000070540	WIPI1	WD repeat domain, phosphoinositide interacting 1 [Source:HGNC Symbol;Acc:HGNC:25471]	17	743.478	1.67465	7.92e-27
ENSG00000184261	KCNK12	potassium channel, two pore domain subfamily K, member 12 [Source:HGNC Symbol;Acc:HGNC:6274]	2	167.412	1.67684	0.00103396
ENSG00000250036	IGKV1D-37	immunoglobulin kappa variable 1D-37 (non-functional) [Source:HGNC Symbol;Acc:HGNC:5755]	2	61.616	1.67889	0.0123943
ENSG00000160062	ZBTB8A	zinc finger and BTB domain containing 8A [Source:HGNC Symbol;Acc:HGNC:24172]	1	73.7098	1.68043	0.00792293
ENSG00000099958	DERL3	derlin 3 [Source:HGNC Symbol;Acc:HGNC:14236]	22	2199.41	1.68666	4.85e-38
ENSG00000129910	CDH15	cadherin 15, type 1, M-cadherin (myotubule) [Source:HGNC Symbol;Acc:HGNC:1754]	16	38.4633	1.70425	0.0266072
ENSG00000233198	RNF224	ring finger protein 224 [Source:HGNC Symbol;Acc:HGNC:41912]	9	56.2326	1.70497	0.0246431
ENSG00000175197	DDIT3	DNA-damage-inducible transcript 3 [Source:HGNC Symbol;Acc:HGNC:2726]	12	1405.17	1.70646	4.08e-06
ENSG00000108405	P2RX1	purinergic receptor P2X, ligand gated ion channel, 1 [Source:HGNC Symbol;Acc:HGNC:8533]	17	288.83	1.70912	6.04e-12
ENSG00000111981	ULBP1	UL16 binding protein 1 [Source:HGNC Symbol;Acc:HGNC:14893]	6	45.3527	1.71323	0.0311692
ENSG00000168528	SERINC2	serine incorporator 2 [Source:HGNC Symbol;Acc:HGNC:23231]	1	308.926	1.71493	0.00100128
ENSG00000048462	TNFRSF17	tumor necrosis factor receptor superfamily, member 17 [Source:HGNC Symbol;Acc:HGNC:11913]	16	1880.03	1.72677	3.75e-07
ENSG00000232504	ST3GAL5-AS1	ST3GAL5 antisense RNA 1 (head to head) [Source:HGNC Symbol;Acc:HGNC:51129]	2	59.2861	1.78064	0.0197468
ENSG00000064201	TSPAN32	tetraspanin 32 [Source:HGNC Symbol;Acc:HGNC:13410]	11	153.923	1.78847	0.000428733
ENSG00000171502	COL24A1	collagen, type XXIV, alpha 1 [Source:HGNC Symbol;Acc:HGNC:20821]	1	188.953	1.79673	4.14e-05
ENSG00000182557	SPNS3	spinster homolog 3 (Drosophila) [Source:HGNC Symbol;Acc:HGNC:28433]	17	191.546	1.80547	0.00970195
ENSG00000163412	EIF4E3	eukaryotic translation initiation factor 4E family member 3 [Source:HGNC Symbol;Acc:HGNC:31837]	3	83.093	1.81623	0.0271058
ENSG00000185105	MYADML2	myeloid-associated differentiation marker-like 2 [Source:HGNC Symbol;Acc:HGNC:34548]	17	126.096	1.83861	0.00396615
ENSG00000198569	SLC34A3	solute carrier family 34 (type II sodium/phosphate cotransporter), member 3 [Source:HGNC Symbol;Acc:HGNC:20305]	9	84.067	1.85869	0.0135686
ENSG00000150961	SEC24D	SEC24 family member D [Source:HGNC Symbol;Acc:HGNC:10706]	4	4055.13	1.86462	1.37e-21
ENSG00000128165	ADM2	adrenomedullin 2 [Source:HGNC Symbol;Acc:HGNC:28898]	22	1957.67	1.86846	5.83e-06
ENSG00000117643	MAN1C1	mannosidase, alpha, class 1C, member 1 [Source:HGNC Symbol;Acc:HGNC:19080]	1	237.762	1.86915	0.00548857
ENSG00000089041	P2RX7	purinergic receptor P2X, ligand gated ion channel, 7 [Source:HGNC Symbol;Acc:HGNC:8537]	12	824.85	1.87126	8.64e-08
ENSG00000181045	SLC26A11	solute carrier family 26 (anion exchanger), member 11 [Source:HGNC Symbol;Acc:HGNC:14471]	17	147.622	1.87249	3.04e-08
ENSG00000239862	IGKV1-37	immunoglobulin kappa variable 1-37 (non-functional) [Source:HGNC Symbol;Acc:HGNC:5739]	2	59.8865	1.87732	0.00591147
ENSG00000122223	CD244	CD244 molecule, natural killer cell receptor 2B4 [Source:HGNC Symbol;Acc:HGNC:18171]	1	309.728	1.88794	0.0450208
ENSG00000128965	CHAC1	ChaC glutathione-specific gamma-glutamylcyclotransferase 1 [Source:HGNC Symbol;Acc:HGNC:28680]	15	680.768	1.88811	0.00394628
ENSG00000164938	TP53INP1	tumor protein p53 inducible nuclear protein 1 [Source:HGNC Symbol;Acc:HGNC:18022]	8	2026.92	1.88886	7.73e-62
ENSG00000249348	UGDH-AS1	UGDH antisense RNA 1 [Source:HGNC Symbol;Acc:HGNC:40601]	4	72.4355	1.90935	1.75e-05
ENSG00000181264	TMEM136	transmembrane protein 136 [Source:HGNC Symbol;Acc:HGNC:28280]	11	158.003	1.91197	0.00012109
ENSG00000248571			4	41.9623	1.92546	0.0126822
ENSG00000101255	TRIB3	tribbles pseudokinase 3 [Source:HGNC Symbol;Acc:HGNC:16228]	20	7237.69	1.94148	0.0218891
ENSG00000147535	PPAPDC1B	phosphatidic acid phosphatase type 2 domain containing 1B [Source:HGNC Symbol;Acc:HGNC:25026]	8	1627.93	1.96915	1.32e-08
ENSG00000147573	TRIM55	tripartite motif containing 55 [Source:HGNC Symbol;Acc:HGNC:14215]	8	95.2009	2.00419	0.00344092
ENSG00000113739	STC2	stanniocalcin 2 [Source:HGNC Symbol;Acc:HGNC:11374]	5	683.427	2.01832	4.57e-09
ENSG00000167994	RAB3IL1	RAB3A interacting protein (rabin3)-like 1 [Source:HGNC Symbol;Acc:HGNC:9780]	11	136.037	2.02384	0.00614042
ENSG00000227502	LINC01268	long intergenic non-protein coding RNA 1268 [Source:HGNC Symbol;Acc:HGNC:50323]	6	249.63	2.07306	1.55e-06
ENSG00000260916	CCPG1	cell cycle progression 1 [Source:HGNC Symbol;Acc:HGNC:24227]	15	224.746	2.07971	6.1e-05
ENSG00000033327	GAB2	GRB2-associated binding protein 2 [Source:HGNC Symbol;Acc:HGNC:14458]	11	878.518	2.12729	2.58e-15
ENSG00000111331	OAS3	2'-5'-oligoadenylate synthetase 3, 100kDa [Source:HGNC Symbol;Acc:HGNC:8088]	12	2675.92	2.16352	7.89e-08
ENSG00000154874	CCDC144B	coiled-coil domain containing 144B (pseudogene) [Source:HGNC Symbol;Acc:HGNC:26704]	17	168.696	2.18871	0.0433698
ENSG00000223823	LINC01342	long intergenic non-protein coding RNA 1342 [Source:HGNC Symbol;Acc:HGNC:50551]	1	41.8567	2.21102	0.0459052
ENSG00000176406	RIMS2	regulating synaptic membrane exocytosis 2 [Source:HGNC Symbol;Acc:HGNC:17283]	8	47.9056	2.21282	0.0232403
ENSG00000147852	VLDLR	very low density lipoprotein receptor [Source:HGNC Symbol;Acc:HGNC:12698]	9	251.571	2.22219	0.000271615
ENSG00000133134	BEX2	brain expressed X-linked 2 [Source:HGNC Symbol;Acc:HGNC:30933]	X	419.581	2.23233	8.4e-08
ENSG00000104879	CKM	creatine kinase, muscle [Source:HGNC Symbol;Acc:HGNC:1994]	19	50.5629	2.24754	0.0012424
ENSG00000185909	KLHDC8B	kelch domain containing 8B [Source:HGNC Symbol;Acc:HGNC:28557]	3	237.531	2.26533	1.88e-07
ENSG00000142611	PRDM16	PR domain containing 16 [Source:HGNC Symbol;Acc:HGNC:14000]	1	78.9357	2.27924	4.15e-05
ENSG00000221955	SLC12A8	solute carrier family 12, member 8 [Source:HGNC Symbol;Acc:HGNC:15595]	3	50.5825	2.28118	0.000170984
ENSG00000196517	SLC6A9	solute carrier family 6 (neurotransmitter transporter, glycine), member 9 [Source:HGNC Symbol;Acc:HGNC:11056]	1	911.401	2.29412	6.71e-07
ENSG00000077984	CST7	cystatin F (leukocystatin) [Source:HGNC Symbol;Acc:HGNC:2479]	20	48.3362	2.36028	0.00364066
ENSG00000125508	SRMS	src-related kinase lacking C-terminal regulatory tyrosine and N-terminal myristylation sites [Source:HGNC Symbol;Acc:HGNC:11298]	20	71.757	2.41949	0.000470985
ENSG00000140839	CLEC18B	C-type lectin domain family 18, member B [Source:HGNC Symbol;Acc:HGNC:33849]	16	40.5373	2.42442	0.0112419
ENSG00000164695	CHMP4C	charged multivesicular body protein 4C [Source:HGNC Symbol;Acc:HGNC:30599]	8	70.7507	2.45722	0.0346619
ENSG00000184371	CSF1	colony stimulating factor 1 (macrophage) [Source:HGNC Symbol;Acc:HGNC:2432]	1	1215.74	2.49771	4.03e-07
ENSG00000178607	ERN1	endoplasmic reticulum to nucleus signaling 1 [Source:HGNC Symbol;Acc:HGNC:3449]	17	3732.18	2.50181	2.55e-156
ENSG00000156804	FBXO32	F-box protein 32 [Source:HGNC Symbol;Acc:HGNC:16731]	8	231.186	2.50741	5.82e-10
ENSG00000135842	FAM129A	family with sequence similarity 129, member A [Source:HGNC Symbol;Acc:HGNC:16784]	1	3704.26	2.56442	0.00180576
ENSG00000136010	ALDH1L2	aldehyde dehydrogenase 1 family, member L2 [Source:HGNC Symbol;Acc:HGNC:26777]	12	1154.18	2.5679	6.87e-16
ENSG00000175189	INHBC	inhibin, beta C [Source:HGNC Symbol;Acc:HGNC:6068]	12	271.063	2.60086	4.39e-09
ENSG00000107447	DNTT	DNA nucleotidylexotransferase [Source:HGNC Symbol;Acc:HGNC:2983]	10	37.9249	2.7	0.0451334
ENSG00000135605	TEC	tec protein tyrosine kinase [Source:HGNC Symbol;Acc:HGNC:11719]	4	324.523	2.73627	0.000626716
ENSG00000170909	OSCAR	osteoclast associated, immunoglobulin-like receptor [Source:HGNC Symbol;Acc:HGNC:29960]	19	51.5683	2.83691	0.0402246
ENSG00000085733	CTTN	cortactin [Source:HGNC Symbol;Acc:HGNC:3338]	11	751.505	2.92939	7.15e-09
ENSG00000130707	ASS1	argininosuccinate synthase 1 [Source:HGNC Symbol;Acc:HGNC:758]	9	5939.67	3.00627	0.00038946
ENSG00000157322	CLEC18A	C-type lectin domain family 18, member A [Source:HGNC Symbol;Acc:HGNC:30388]	16	90.3515	3.02799	2.23e-05
ENSG00000139410	SDSL	serine dehydratase-like [Source:HGNC Symbol;Acc:HGNC:30404]	12	123.426	3.046	0.000542793
ENSG00000157335	CLEC18C	C-type lectin domain family 18, member C [Source:HGNC Symbol;Acc:HGNC:28538]	16	36.4125	3.07246	0.00207088
ENSG00000228626			1	54.2351	3.26319	4.66e-06
ENSG00000224950			1	59.0244	3.27434	0.00891286
ENSG00000166482	MFAP4	microfibrillar-associated protein 4 [Source:HGNC Symbol;Acc:HGNC:7035]	17	125.358	3.28513	0.00542508
ENSG00000167995	BEST1	bestrophin 1 [Source:HGNC Symbol;Acc:HGNC:12703]	11	149.201	3.39336	9.37e-07
ENSG00000041982	TNC	tenascin C [Source:HGNC Symbol;Acc:HGNC:5318]	9	49.0707	3.46422	0.0380597
ENSG00000235513			22	87.8355	3.78024	0.000303714
ENSG00000167861	HID1	HID1 domain containing [Source:HGNC Symbol;Acc:HGNC:15736]	17	646.946	3.78869	3.6e-32
ENSG00000130294	KIF1A	kinesin family member 1A [Source:HGNC Symbol;Acc:HGNC:888]	2	197.689	3.86818	2.12e-07
ENSG00000185615	PDIA2	protein disulfide isomerase family A, member 2 [Source:HGNC Symbol;Acc:HGNC:14180]	16	2181.92	3.96102	1.55e-120
ENSG00000205336	ADGRG1	adhesion G protein-coupled receptor G1 [Source:HGNC Symbol;Acc:HGNC:4512]	16	504.091	4.01264	1.08e-19
ENSG00000144481	TRPM8	transient receptor potential cation channel, subfamily M, member 8 [Source:HGNC Symbol;Acc:HGNC:17961]	2	48.4881	4.03703	1.88e-06
ENSG00000139269	INHBE	inhibin, beta E [Source:HGNC Symbol;Acc:HGNC:24029]	12	1834.52	4.16709	5e-18
ENSG00000107731	UNC5B	unc-5 netrin receptor B [Source:HGNC Symbol;Acc:HGNC:12568]	10	322.193	4.17242	2.41e-47
ENSG00000075643	MOCOS	molybdenum cofactor sulfurase [Source:HGNC Symbol;Acc:HGNC:18234]	18	502.16	4.40744	1.67e-08
ENSG00000130513	GDF15	growth differentiation factor 15 [Source:HGNC Symbol;Acc:HGNC:30142]	19	221.316	4.5635	1.98e-10
ENSG00000228682	NA	NA	NA	77.9392	5.20635	1.71e-05
ENSG00000223907	LINC01226	long intergenic non-protein coding RNA 1226 [Source:HGNC Symbol;Acc:HGNC:49678]	1	137.845	5.54163	2.77e-05

## Sheet: ctr_vs_irono_ibru
Genes differentially expressed in MCL cell lines treated or not with ibrutinib and ironomycin
UNIQID	name	description	chromosome	baseMean	log2FoldChange	padj
ENSG00000178607	ERN1	endoplasmic reticulum to nucleus signaling 1 [Source:HGNC Symbol;Acc:HGNC:3449]	17	3732.18	3.18816	5.62764e-257
ENSG00000185615	PDIA2	protein disulfide isomerase family A, member 2 [Source:HGNC Symbol;Acc:HGNC:14180]	16	2181.92	4.70198	3.08498e-172
ENSG00000170581	STAT2	signal transducer and activator of transcription 2, 113kDa [Source:HGNC Symbol;Acc:HGNC:11363]	12	6714.14	1.71161	7.49654e-101
ENSG00000164938	TP53INP1	tumor protein p53 inducible nuclear protein 1 [Source:HGNC Symbol;Acc:HGNC:18022]	8	2026.92	2.34946	3.69634e-98
ENSG00000102879	CORO1A	coronin, actin binding protein, 1A [Source:HGNC Symbol;Acc:HGNC:2252]	16	46631.7	-1.53195	1.88133e-93
ENSG00000107731	UNC5B	unc-5 netrin receptor B [Source:HGNC Symbol;Acc:HGNC:12568]	10	322.193	5.52738	9.0234e-86
ENSG00000099958	DERL3	derlin 3 [Source:HGNC Symbol;Acc:HGNC:14236]	22	2199.41	2.2929	5.24556e-72
ENSG00000088325	TPX2	TPX2, microtubule-associated [Source:HGNC Symbol;Acc:HGNC:1249]	20	8535.7	-0.986581	3.72515e-68
ENSG00000173230	GOLGB1	golgin B1 [Source:HGNC Symbol;Acc:HGNC:4429]	3	3560.82	2.03317	1.25852e-65
ENSG00000071537	SEL1L	sel-1 suppressor of lin-12-like (C. elegans) [Source:HGNC Symbol;Acc:HGNC:10717]	14	5236.08	1.89134	4.99925e-62
ENSG00000167861	HID1	HID1 domain containing [Source:HGNC Symbol;Acc:HGNC:15736]	17	646.946	5.10881	4.51756e-60
ENSG00000102401	ARMCX3	armadillo repeat containing, X-linked 3 [Source:HGNC Symbol;Acc:HGNC:24065]	X	1689.83	1.78007	7.35984e-59
ENSG00000128590	DNAJB9	DnaJ (Hsp40) homolog, subfamily B, member 9 [Source:HGNC Symbol;Acc:HGNC:6968]	7	890.116	2.01958	8.03843e-52
ENSG00000070540	WIPI1	WD repeat domain, phosphoinositide interacting 1 [Source:HGNC Symbol;Acc:HGNC:25471]	17	743.478	2.24927	4.7614e-51
ENSG00000008710	PKD1	polycystic kidney disease 1 (autosomal dominant) [Source:HGNC Symbol;Acc:HGNC:9008]	16	5011.85	1.25325	5.04329e-49
ENSG00000242265	PEG10	paternally expressed 10 [Source:HGNC Symbol;Acc:HGNC:14005]	7	5314.99	-1.48968	1.24639e-48
ENSG00000155926	SLA	Src-like-adaptor [Source:HGNC Symbol;Acc:HGNC:10902]	8	201.199	-4.38418	4.96736e-48
ENSG00000245532	NEAT1	nuclear paraspeckle assembly transcript 1 (non-protein coding) [Source:HGNC Symbol;Acc:HGNC:30815]	11	6365.37	1.60199	9.92769e-48
ENSG00000103249	CLCN7	chloride channel, voltage-sensitive 7 [Source:HGNC Symbol;Acc:HGNC:2025]	16	3727.34	1.07249	2.70015e-46
ENSG00000102580	DNAJC3	DnaJ (Hsp40) homolog, subfamily C, member 3 [Source:HGNC Symbol;Acc:HGNC:9439]	13	1986.84	1.49551	6.24521e-46
ENSG00000111348	ARHGDIB	Rho GDP dissociation inhibitor (GDI) beta [Source:HGNC Symbol;Acc:HGNC:679]	12	20789.2	-1.25119	6.14032e-45
ENSG00000161981	SNRNP25	small nuclear ribonucleoprotein 25kDa (U11/U12) [Source:HGNC Symbol;Acc:HGNC:14161]	16	2839.33	-1.0819	3.6913e-44
ENSG00000173064	HECTD4	HECT domain containing E3 ubiquitin protein ligase 4 [Source:HGNC Symbol;Acc:HGNC:26611]	12	3432.18	0.999441	4.72225e-43
ENSG00000144381	HSPD1	heat shock 60kDa protein 1 (chaperonin) [Source:HGNC Symbol;Acc:HGNC:5261]	2	37697.2	-0.91057	6.92607e-43
ENSG00000186076			12	7627.09	-1.55124	1.22187e-42
ENSG00000163683	SMIM14	small integral membrane protein 14 [Source:HGNC Symbol;Acc:HGNC:27321]	4	3312.84	-2.03484	3.5643e-40
ENSG00000134333	LDHA	lactate dehydrogenase A [Source:HGNC Symbol;Acc:HGNC:6535]	11	42700	-1.70033	8.70504e-40
ENSG00000216285			12	3191.35	-1.60541	1.19797e-39
ENSG00000171314	PGAM1	phosphoglycerate mutase 1 (brain) [Source:HGNC Symbol;Acc:HGNC:8888]	10	25490	-1.50217	5.19107e-39
ENSG00000124767	GLO1	glyoxalase I [Source:HGNC Symbol;Acc:HGNC:4323]	6	6047.78	-0.813297	1.22448e-37
ENSG00000198286	CARD11	caspase recruitment domain family, member 11 [Source:HGNC Symbol;Acc:HGNC:16393]	7	3648.55	-1.63146	1.35961e-37
ENSG00000075624	ACTB	actin, beta [Source:HGNC Symbol;Acc:HGNC:132]	7	350998	-1.3644	1.75289e-37
ENSG00000142102	ATHL1	ATH1, acid trehalase-like 1 (yeast) [Source:HGNC Symbol;Acc:HGNC:26210]	11	5935.15	0.952682	3.53395e-37
ENSG00000181610	MRPS23	mitochondrial ribosomal protein S23 [Source:HGNC Symbol;Acc:HGNC:14509]	17	2003.09	-1.00627	5.30152e-37
ENSG00000174123	TLR10	toll-like receptor 10 [Source:HGNC Symbol;Acc:HGNC:15634]	4	1125.26	-2.38752	1.48105e-36
ENSG00000064666	CNN2	calponin 2 [Source:HGNC Symbol;Acc:HGNC:2156]	19	8959.34	-1.5793	2.61857e-36
ENSG00000176142	TMEM39A	transmembrane protein 39A [Source:HGNC Symbol;Acc:HGNC:25600]	3	1864.4	1.15391	2.91201e-36
ENSG00000111669	TPI1	triosephosphate isomerase 1 [Source:HGNC Symbol;Acc:HGNC:12009]	12	35831.9	-1.67017	3.95064e-35
ENSG00000163466	ARPC2	actin related protein 2/3 complex, subunit 2, 34kDa [Source:HGNC Symbol;Acc:HGNC:705]	2	14581.2	-0.844965	1.18399e-34
ENSG00000033050	ABCF2	ATP-binding cassette, sub-family F (GCN20), member 2 [Source:HGNC Symbol;Acc:HGNC:71]	7	8778.89	-0.860107	1.99845e-34
ENSG00000157456	CCNB2	cyclin B2 [Source:HGNC Symbol;Acc:HGNC:1580]	15	4208.63	-0.831525	2.83053e-34
ENSG00000106028	SSBP1	single-stranded DNA binding protein 1, mitochondrial [Source:HGNC Symbol;Acc:HGNC:11317]	7	5219.22	-0.857729	5.92864e-34
ENSG00000155304	HSPA13	heat shock protein 70kDa family, member 13 [Source:HGNC Symbol;Acc:HGNC:11375]	21	1971.08	1.71735	1.51226e-33
ENSG00000134809	TIMM10	translocase of inner mitochondrial membrane 10 homolog (yeast) [Source:HGNC Symbol;Acc:HGNC:11814]	11	1906.36	-1.15877	4.24436e-33
ENSG00000142765	SYTL1	synaptotagmin-like 1 [Source:HGNC Symbol;Acc:HGNC:15584]	1	3636.16	2.35426	7.67382e-33
ENSG00000112294	ALDH5A1	aldehyde dehydrogenase 5 family, member A1 [Source:HGNC Symbol;Acc:HGNC:408]	6	7513.74	1.12316	8.89561e-33
ENSG00000205336	ADGRG1	adhesion G protein-coupled receptor G1 [Source:HGNC Symbol;Acc:HGNC:4512]	16	504.091	5.07888	1.24023e-32
ENSG00000107833	NPM3	nucleophosmin/nucleoplasmin 3 [Source:HGNC Symbol;Acc:HGNC:7931]	10	2795.46	-1.28423	2.81181e-32
ENSG00000181789	COPG1	coatomer protein complex, subunit gamma 1 [Source:HGNC Symbol;Acc:HGNC:2236]	3	12234.4	0.846766	1.90307e-31
ENSG00000126067	PSMB2	proteasome (prosome, macropain) subunit, beta type, 2 [Source:HGNC Symbol;Acc:HGNC:9539]	1	7202.26	-0.836569	5.10686e-31
ENSG00000175166	PSMD2	proteasome (prosome, macropain) 26S subunit, non-ATPase, 2 [Source:HGNC Symbol;Acc:HGNC:9559]	3	18847	-0.665302	7.17797e-31
ENSG00000102144	PGK1	phosphoglycerate kinase 1 [Source:HGNC Symbol;Acc:HGNC:8896]	X	27768.3	-1.26894	8.00741e-31
ENSG00000072506	HSD17B10	hydroxysteroid (17-beta) dehydrogenase 10 [Source:HGNC Symbol;Acc:HGNC:4800]	X	6135.65	-0.986792	1.05366e-30
ENSG00000254681	PKD1P5	polycystic kidney disease 1 (autosomal dominant) pseudogene 5 [Source:HGNC Symbol;Acc:HGNC:30069]	16	7871.75	1.10885	1.66237e-30
ENSG00000011485	PPP5C	protein phosphatase 5, catalytic subunit [Source:HGNC Symbol;Acc:HGNC:9322]	19	6618.18	-0.898197	2.48803e-30
ENSG00000131467	PSME3	proteasome (prosome, macropain) activator subunit 3 (PA28 gamma; Ki) [Source:HGNC Symbol;Acc:HGNC:9570]	17	9240.4	-0.967142	4.16194e-30
ENSG00000175063	UBE2C	ubiquitin-conjugating enzyme E2C [Source:HGNC Symbol;Acc:HGNC:15937]	20	4527.15	-1.17451	1.07175e-29
ENSG00000104894	CD37	CD37 molecule [Source:HGNC Symbol;Acc:HGNC:1666]	19	4284.05	-0.965648	1.20945e-29
ENSG00000166387	PPFIBP2	PTPRF interacting protein, binding protein 2 (liprin beta 2) [Source:HGNC Symbol;Acc:HGNC:9250]	11	5745.07	0.880931	1.56835e-29
ENSG00000132507	EIF5A	eukaryotic translation initiation factor 5A [Source:HGNC Symbol;Acc:HGNC:3300]	17	23831.7	-1.13163	1.96044e-29
ENSG00000135940	COX5B	cytochrome c oxidase subunit Vb [Source:HGNC Symbol;Acc:HGNC:2269]	2	4013.98	-0.831147	3.31287e-29
ENSG00000189306	RRP7A	ribosomal RNA processing 7 homolog A [Source:HGNC Symbol;Acc:HGNC:24286]	22	6645.27	-1.0599	3.51326e-29
ENSG00000087586	AURKA	aurora kinase A [Source:HGNC Symbol;Acc:HGNC:11393]	20	3088.34	-1.10253	4.12546e-29
ENSG00000167615	LENG8	leukocyte receptor cluster (LRC) member 8 [Source:HGNC Symbol;Acc:HGNC:15500]	19	10841.3	1.05826	5.16831e-29
ENSG00000183458			16	4059.22	1.14025	7.0347e-29
ENSG00000134057	CCNB1	cyclin B1 [Source:HGNC Symbol;Acc:HGNC:1579]	5	6281.78	-1.3131	1.26836e-28
ENSG00000160271	RALGDS	ral guanine nucleotide dissociation stimulator [Source:HGNC Symbol;Acc:HGNC:9842]	9	3982.94	1.21775	1.65907e-28
ENSG00000204394	VARS	valyl-tRNA synthetase [Source:HGNC Symbol;Acc:HGNC:12651]	6	18827.5	-1.03492	2.5476e-28
ENSG00000084623	EIF3I	eukaryotic translation initiation factor 3, subunit I [Source:HGNC Symbol;Acc:HGNC:3272]	1	11273.2	-0.764912	3.00591e-28
ENSG00000134690	CDCA8	cell division cycle associated 8 [Source:HGNC Symbol;Acc:HGNC:14629]	1	5168.5	-0.881723	3.35278e-28
ENSG00000108294	NA	NA	NA	5922.89	-1.12257	4.76647e-28
ENSG00000128626	MRPS12	mitochondrial ribosomal protein S12 [Source:HGNC Symbol;Acc:HGNC:10380]	19	3196.61	-1.05788	7.52268e-28
ENSG00000163873	GRIK3	glutamate receptor, ionotropic, kainate 3 [Source:HGNC Symbol;Acc:HGNC:4581]	1	971.056	1.8145	1.02511e-27
ENSG00000008018	PSMB1	proteasome (prosome, macropain) subunit, beta type, 1 [Source:HGNC Symbol;Acc:HGNC:9537]	6	5238.67	-0.746016	1.0726e-27
ENSG00000109805	NCAPG	non-SMC condensin I complex, subunit G [Source:HGNC Symbol;Acc:HGNC:24304]	4	3157.91	-0.892288	1.62112e-27
ENSG00000198380	GFPT1	glutamine--fructose-6-phosphate transaminase 1 [Source:HGNC Symbol;Acc:HGNC:4241]	2	5644.05	1.06674	1.75049e-27
ENSG00000070831	CDC42	cell division cycle 42 [Source:HGNC Symbol;Acc:HGNC:1736]	1	8648.07	-0.829662	2.61016e-27
ENSG00000138442	WDR12	WD repeat domain 12 [Source:HGNC Symbol;Acc:HGNC:14098]	2	2989.44	-0.828975	3.3428e-27
ENSG00000131370	SH3BP5	SH3-domain binding protein 5 (BTK-associated) [Source:HGNC Symbol;Acc:HGNC:10827]	3	631.785	-1.54219	5.23951e-27
ENSG00000086619	ERO1B	endoplasmic reticulum oxidoreductase beta [Source:HGNC Symbol;Acc:HGNC:14355]	1	255.229	2.39033	7.73006e-27
ENSG00000196998	WDR45	WD repeat domain 45 [Source:HGNC Symbol;Acc:HGNC:28912]	X	507.704	1.50887	1.20723e-26
ENSG00000140181	NA	NA	NA	4269.08	0.85137	1.66066e-26
ENSG00000108405	P2RX1	purinergic receptor P2X, ligand gated ion channel, 1 [Source:HGNC Symbol;Acc:HGNC:8533]	17	288.83	2.48426	1.95428e-26
ENSG00000169359	SLC33A1	solute carrier family 33 (acetyl-CoA transporter), member 1 [Source:HGNC Symbol;Acc:HGNC:95]	3	1756.7	1.32059	2.40882e-26
ENSG00000105220	GPI	glucose-6-phosphate isomerase [Source:HGNC Symbol;Acc:HGNC:4458]	19	16214	-1.20059	3.01367e-26
ENSG00000251562	MALAT1	metastasis associated lung adenocarcinoma transcript 1 (non-protein coding) [Source:HGNC Symbol;Acc:HGNC:29665]	11	3556.12	1.84633	3.21686e-26
ENSG00000136010	ALDH1L2	aldehyde dehydrogenase 1 family, member L2 [Source:HGNC Symbol;Acc:HGNC:26777]	12	1154.18	3.21581	3.94822e-26
ENSG00000133119	RFC3	replication factor C (activator 1) 3, 38kDa [Source:HGNC Symbol;Acc:HGNC:9971]	13	3628.4	-0.756594	4.07277e-26
ENSG00000152409	JMY	junction mediating and regulatory protein, p53 cofactor [Source:HGNC Symbol;Acc:HGNC:28916]	5	511.148	1.94884	4.21295e-26
ENSG00000198176	TFDP1	transcription factor Dp-1 [Source:HGNC Symbol;Acc:HGNC:11749]	13	6478.07	-1.04449	4.25128e-26
ENSG00000198901	PRC1	protein regulator of cytokinesis 1 [Source:HGNC Symbol;Acc:HGNC:9341]	15	5043.51	-0.671662	4.66051e-26
ENSG00000142230	SAE1	SUMO1 activating enzyme subunit 1 [Source:HGNC Symbol;Acc:HGNC:30660]	19	12180	-0.822788	5.22904e-26
ENSG00000140941	MAP1LC3B	microtubule-associated protein 1 light chain 3 beta [Source:HGNC Symbol;Acc:HGNC:13352]	16	3038.83	0.928352	1.23458e-25
ENSG00000127824	TUBA4A	tubulin, alpha 4a [Source:HGNC Symbol;Acc:HGNC:12407]	2	7051.71	-1.62734	1.41061e-25
ENSG00000126267	COX6B1	cytochrome c oxidase subunit VIb polypeptide 1 (ubiquitous) [Source:HGNC Symbol;Acc:HGNC:2280]	19	4036.79	-0.951088	2.24101e-25
ENSG00000242247	ARFGAP3	ADP-ribosylation factor GTPase activating protein 3 [Source:HGNC Symbol;Acc:HGNC:661]	22	2056.24	1.63502	2.48562e-25
ENSG00000149925	ALDOA	aldolase A, fructose-bisphosphate [Source:HGNC Symbol;Acc:HGNC:414]	16	62467.1	-1.23031	2.69606e-25
ENSG00000132792	CTNNBL1	catenin, beta like 1 [Source:HGNC Symbol;Acc:HGNC:15879]	20	3276.39	-0.753105	2.6971e-25
ENSG00000180817	PPA1	pyrophosphatase (inorganic) 1 [Source:HGNC Symbol;Acc:HGNC:9226]	10	7391.18	-0.839185	2.88728e-25
ENSG00000033327	GAB2	GRB2-associated binding protein 2 [Source:HGNC Symbol;Acc:HGNC:14458]	11	878.518	2.67966	3.00516e-25
ENSG00000150961	SEC24D	SEC24 family member D [Source:HGNC Symbol;Acc:HGNC:10706]	4	4055.13	1.9854	3.09204e-25
ENSG00000020181	ADGRA2	adhesion G protein-coupled receptor A2 [Source:HGNC Symbol;Acc:HGNC:17849]	8	620.736	1.9423	3.34999e-25
ENSG00000172578	KLHL6	kelch-like family member 6 [Source:HGNC Symbol;Acc:HGNC:18653]	3	4969.38	1.61806	3.79776e-25
ENSG00000034152	MAP2K3	mitogen-activated protein kinase kinase 3 [Source:HGNC Symbol;Acc:HGNC:6843]	17	3446.34	-0.856605	3.82468e-25
ENSG00000175792	RUVBL1	RuvB-like AAA ATPase 1 [Source:HGNC Symbol;Acc:HGNC:10474]	3	7618.92	-1.01412	1.00697e-24
ENSG00000171604	CXXC5	CXXC finger protein 5 [Source:HGNC Symbol;Acc:HGNC:26943]	5	3928.93	-0.768504	1.33239e-24
ENSG00000167085	PHB	prohibitin [Source:HGNC Symbol;Acc:HGNC:8912]	17	6220.39	-1.28956	2.04962e-24
ENSG00000164611	PTTG1	pituitary tumor-transforming 1 [Source:HGNC Symbol;Acc:HGNC:9690]	5	2715.14	-1.07546	2.17844e-24
ENSG00000114626	ABTB1	ankyrin repeat and BTB (POZ) domain containing 1 [Source:HGNC Symbol;Acc:HGNC:18275]	3	785.017	1.32688	2.2335e-24
ENSG00000101182	PSMA7	proteasome (prosome, macropain) subunit, alpha type, 7 [Source:HGNC Symbol;Acc:HGNC:9536]	20	11276.8	-0.874799	2.47379e-24
ENSG00000159433	STARD9	StAR-related lipid transfer (START) domain containing 9 [Source:HGNC Symbol;Acc:HGNC:19162]	15	2392.46	0.824574	3.35738e-24
ENSG00000090615	GOLGA3	golgin A3 [Source:HGNC Symbol;Acc:HGNC:4426]	12	4535.54	0.92814	3.4837e-24
ENSG00000130402	ACTN4	actinin, alpha 4 [Source:HGNC Symbol;Acc:HGNC:166]	19	12094.3	-0.611614	3.68775e-24
ENSG00000122952	ZWINT	ZW10 interacting kinetochore protein [Source:HGNC Symbol;Acc:HGNC:13195]	10	6513.96	-0.741564	5.36895e-24
ENSG00000139718	SETD1B	SET domain containing 1B [Source:HGNC Symbol;Acc:HGNC:29187]	12	2622.05	0.873928	6.81836e-24
ENSG00000116455	WDR77	WD repeat domain 77 [Source:HGNC Symbol;Acc:HGNC:29652]	1	2161.12	-0.988361	9.78616e-24
ENSG00000226752	PSMD5-AS1	PSMD5 antisense RNA 1 (head to head) [Source:HGNC Symbol;Acc:HGNC:27367]	9	2220.47	0.97461	1.12341e-23
ENSG00000119403	PHF19	PHD finger protein 19 [Source:HGNC Symbol;Acc:HGNC:24566]	9	4647.41	-1.13844	1.5835e-23
ENSG00000099341	PSMD8	proteasome (prosome, macropain) 26S subunit, non-ATPase, 8 [Source:HGNC Symbol;Acc:HGNC:9566]	19	7522.69	-0.710727	1.82947e-23
ENSG00000081237	PTPRC	protein tyrosine phosphatase, receptor type, C [Source:HGNC Symbol;Acc:HGNC:9666]	1	5076.88	-1.05691	1.9213e-23
ENSG00000060688	SNRNP40	small nuclear ribonucleoprotein 40kDa (U5) [Source:HGNC Symbol;Acc:HGNC:30857]	1	3735.17	-0.823761	2.00283e-23
ENSG00000183426	NPIPA1	nuclear pore complex interacting protein family, member A1 [Source:HGNC Symbol;Acc:HGNC:7909]	16	2562.7	1.25314	2.10399e-23
ENSG00000139269	INHBE	inhibin, beta E [Source:HGNC Symbol;Acc:HGNC:24029]	12	1834.52	4.65193	2.93135e-23
ENSG00000159267	HLCS	holocarboxylase synthetase (biotin-(proprionyl-CoA-carboxylase (ATP-hydrolysing)) ligase) [Source:HGNC Symbol;Acc:HGNC:4976]	21	1041.86	1.11817	2.97068e-23
ENSG00000134001	EIF2S1	eukaryotic translation initiation factor 2, subunit 1 alpha, 35kDa [Source:HGNC Symbol;Acc:HGNC:3265]	14	5516.14	-0.737335	3.85356e-23
ENSG00000168264	IRF2BP2	interferon regulatory factor 2 binding protein 2 [Source:HGNC Symbol;Acc:HGNC:21729]	1	4185.83	0.877767	5.17612e-23
ENSG00000166851	PLK1	polo-like kinase 1 [Source:HGNC Symbol;Acc:HGNC:9077]	16	8275.44	-1.42063	5.72795e-23
ENSG00000165629	ATP5C1	ATP synthase, H+ transporting, mitochondrial F1 complex, gamma polypeptide 1 [Source:HGNC Symbol;Acc:HGNC:833]	10	4795.61	-0.825594	6.7913e-23
ENSG00000099901	RANBP1	RAN binding protein 1 [Source:HGNC Symbol;Acc:HGNC:9847]	22	16634.1	-1.00221	7.04788e-23
ENSG00000092199	HNRNPC	heterogeneous nuclear ribonucleoprotein C (C1/C2) [Source:HGNC Symbol;Acc:HGNC:5035]	14	32284.2	-0.720246	7.1419e-23
ENSG00000138413	IDH1	isocitrate dehydrogenase 1 (NADP+), soluble [Source:HGNC Symbol;Acc:HGNC:5382]	2	2624.34	0.891068	8.82474e-23
ENSG00000108883	EFTUD2	elongation factor Tu GTP binding domain containing 2 [Source:HGNC Symbol;Acc:HGNC:30858]	17	8695.72	-0.886655	1.05049e-22
ENSG00000184205	TSPYL2	TSPY-like 2 [Source:HGNC Symbol;Acc:HGNC:24358]	X	1703.55	1.32072	1.12836e-22
ENSG00000109390	NDUFC1	NADH dehydrogenase (ubiquinone) 1, subcomplex unknown, 1, 6kDa [Source:HGNC Symbol;Acc:HGNC:7705]	4	1183.3	-1.10131	1.21536e-22
ENSG00000143321	HDGF	hepatoma-derived growth factor [Source:HGNC Symbol;Acc:HGNC:4856]	1	24162.9	-0.723779	1.32554e-22
ENSG00000151135	TMEM263	transmembrane protein 263 [Source:HGNC Symbol;Acc:HGNC:28281]	12	2012.24	1.13948	1.55185e-22
ENSG00000196419	XRCC6	X-ray repair complementing defective repair in Chinese hamster cells 6 [Source:HGNC Symbol;Acc:HGNC:4055]	22	29461.6	-0.829833	1.58371e-22
ENSG00000143319	ISG20L2	interferon stimulated exonuclease gene 20kDa-like 2 [Source:HGNC Symbol;Acc:HGNC:25745]	1	3558.68	-0.729322	1.68624e-22
ENSG00000135372	NAT10	N-acetyltransferase 10 (GCN5-related) [Source:HGNC Symbol;Acc:HGNC:29830]	11	9940.5	-0.715338	2.49814e-22
ENSG00000166226	CCT2	chaperonin containing TCP1, subunit 2 (beta) [Source:HGNC Symbol;Acc:HGNC:1615]	12	8827.29	-0.8868	2.74845e-22
ENSG00000183889		Protein LOC102724993 [Source:UniProtKB/TrEMBL;Acc:A0A0B4J1W7]	16	4602.65	1.11635	2.93201e-22
ENSG00000167978	SRRM2	serine/arginine repetitive matrix 2 [Source:HGNC Symbol;Acc:HGNC:16639]	16	38428.2	0.707571	3.7579e-22
ENSG00000170476	MZB1	marginal zone B and B1 cell-specific protein [Source:HGNC Symbol;Acc:HGNC:30125]	5	11597.4	1.12038	3.7579e-22
ENSG00000005206	SPPL2B	signal peptide peptidase like 2B [Source:HGNC Symbol;Acc:HGNC:30627]	19	4285.38	1.06207	4.03479e-22
ENSG00000108518	PFN1	profilin 1 [Source:HGNC Symbol;Acc:HGNC:8881]	17	16894.8	-1.10174	4.23957e-22
ENSG00000175857	GAPT	GRB2-binding adaptor protein, transmembrane [Source:HGNC Symbol;Acc:HGNC:26588]	5	153.092	-2.65747	4.76173e-22
ENSG00000164024	METAP1	methionyl aminopeptidase 1 [Source:HGNC Symbol;Acc:HGNC:15789]	4	2988.75	-0.718766	4.87277e-22
ENSG00000213402	PTPRCAP	protein tyrosine phosphatase, receptor type, C-associated protein [Source:HGNC Symbol;Acc:HGNC:9667]	11	4738.04	-2.03162	6.33414e-22
ENSG00000108561	C1QBP	complement component 1, q subcomponent binding protein [Source:HGNC Symbol;Acc:HGNC:1243]	17	8534.53	-1.08822	6.51737e-22
ENSG00000115758	ODC1	ornithine decarboxylase 1 [Source:HGNC Symbol;Acc:HGNC:8109]	2	23956.7	-1.08025	7.2815e-22
ENSG00000174917	C19orf70	chromosome 19 open reading frame 70 [Source:HGNC Symbol;Acc:HGNC:33702]	19	1553.59	-0.880444	8.35486e-22
ENSG00000242485	MRPL20	mitochondrial ribosomal protein L20 [Source:HGNC Symbol;Acc:HGNC:14478]	1	2891.41	-0.873139	8.41958e-22
ENSG00000074800	ENO1	enolase 1, (alpha) [Source:HGNC Symbol;Acc:HGNC:3350]	1	91340.1	-1.45356	8.60748e-22
ENSG00000198805	PNP	purine nucleoside phosphorylase [Source:HGNC Symbol;Acc:HGNC:7892]	14	2961.14	-1.06081	9.59814e-22
ENSG00000212694	LINC01089	long intergenic non-protein coding RNA 1089 [Source:HGNC Symbol;Acc:HGNC:27886]	12	953.626	1.50694	1.07984e-21
ENSG00000114023	FAM162A	family with sequence similarity 162, member A [Source:HGNC Symbol;Acc:HGNC:17865]	3	1355.16	-1.26865	1.16757e-21
ENSG00000089685	BIRC5	baculoviral IAP repeat containing 5 [Source:HGNC Symbol;Acc:HGNC:593]	17	1731.38	-1.0599	1.18396e-21
ENSG00000149428	HYOU1	hypoxia up-regulated 1 [Source:HGNC Symbol;Acc:HGNC:16931]	11	10731.8	1.22678	1.19446e-21
ENSG00000266714	MYO15B	myosin XVB [Source:HGNC Symbol;Acc:HGNC:14083]	17	579.56	2.24855	1.40144e-21
ENSG00000197728	RPS26	ribosomal protein S26 [Source:HGNC Symbol;Acc:HGNC:10414]	12	14898.9	-1.00802	1.49338e-21
ENSG00000013375	PGM3	phosphoglucomutase 3 [Source:HGNC Symbol;Acc:HGNC:8907]	6	653.163	1.47011	1.74454e-21
ENSG00000127914	AKAP9	A kinase (PRKA) anchor protein 9 [Source:HGNC Symbol;Acc:HGNC:379]	7	1915.05	1.1755	1.75278e-21
ENSG00000157637	SLC38A10	solute carrier family 38, member 10 [Source:HGNC Symbol;Acc:HGNC:28237]	17	6071.81	0.910047	1.75278e-21
ENSG00000179409	GEMIN4	gem (nuclear organelle) associated protein 4 [Source:HGNC Symbol;Acc:HGNC:15717]	17	3258.09	-0.711391	1.90504e-21
ENSG00000128245	YWHAH	tyrosine 3-monooxygenase/tryptophan 5-monooxygenase activation protein, eta [Source:HGNC Symbol;Acc:HGNC:12853]	22	6424.54	-0.74519	2.06438e-21
ENSG00000182004	SNRPE	small nuclear ribonucleoprotein polypeptide E [Source:HGNC Symbol;Acc:HGNC:11161]	1	2712.63	-0.859768	2.81103e-21
ENSG00000148459	PDSS1	prenyl (decaprenyl) diphosphate synthase, subunit 1 [Source:HGNC Symbol;Acc:HGNC:17759]	10	764.848	-1.13006	3.08596e-21
ENSG00000108953	YWHAE	tyrosine 3-monooxygenase/tryptophan 5-monooxygenase activation protein, epsilon [Source:HGNC Symbol;Acc:HGNC:12851]	17	19863.5	-0.761065	3.17086e-21
ENSG00000130520	LSM4	LSM4 homolog, U6 small nuclear RNA and mRNA degradation associated [Source:HGNC Symbol;Acc:HGNC:17259]	19	5356.02	-0.756107	3.44116e-21
ENSG00000130766	SESN2	sestrin 2 [Source:HGNC Symbol;Acc:HGNC:20746]	1	2773.68	1.92853	3.81035e-21
ENSG00000169189	NSMCE1	NSE1 homolog, SMC5-SMC6 complex component [Source:HGNC Symbol;Acc:HGNC:29897]	16	2558.19	-0.767668	3.8232e-21
ENSG00000136875	PRPF4	pre-mRNA processing factor 4 [Source:HGNC Symbol;Acc:HGNC:17349]	9	3750.87	-0.645254	4.17133e-21
ENSG00000125835	SNRPB	small nuclear ribonucleoprotein polypeptides B and B1 [Source:HGNC Symbol;Acc:HGNC:11153]	20	9701.27	-1.0107	5.49155e-21
ENSG00000142864	SERBP1	SERPINE1 mRNA binding protein 1 [Source:HGNC Symbol;Acc:HGNC:17860]	1	21998.7	-0.777689	5.49155e-21
ENSG00000067225	PKM	pyruvate kinase, muscle [Source:HGNC Symbol;Acc:HGNC:9021]	15	92737.3	-1.37359	6.51795e-21
ENSG00000149136	SSRP1	structure specific recognition protein 1 [Source:HGNC Symbol;Acc:HGNC:11327]	11	17891.8	-0.650961	7.65171e-21
ENSG00000124762	CDKN1A	cyclin-dependent kinase inhibitor 1A (p21, Cip1) [Source:HGNC Symbol;Acc:HGNC:1784]	6	8714.52	0.858306	7.82072e-21
ENSG00000131475	VPS25	vacuolar protein sorting 25 homolog (S. cerevisiae) [Source:HGNC Symbol;Acc:HGNC:28122]	17	2710.99	-0.74331	9.38007e-21
ENSG00000007080	CCDC124	coiled-coil domain containing 124 [Source:HGNC Symbol;Acc:HGNC:25171]	19	4282.87	-0.977312	9.59237e-21
ENSG00000181061	HIGD1A	HIG1 hypoxia inducible domain family, member 1A [Source:HGNC Symbol;Acc:HGNC:29527]	3	2492.36	-0.872371	1.08526e-20
ENSG00000066336	SPI1	Spi-1 proto-oncogene [Source:HGNC Symbol;Acc:HGNC:11241]	11	2349.39	-0.804158	1.12711e-20
ENSG00000091592	NLRP1	NLR family, pyrin domain containing 1 [Source:HGNC Symbol;Acc:HGNC:14374]	17	2996.26	1.10434	1.19072e-20
ENSG00000136040	PLXNC1	plexin C1 [Source:HGNC Symbol;Acc:HGNC:9106]	12	1440.3	0.941032	1.50309e-20
ENSG00000158864	NDUFS2	NADH dehydrogenase (ubiquinone) Fe-S protein 2, 49kDa (NADH-coenzyme Q reductase) [Source:HGNC Symbol;Acc:HGNC:7708]	1	4306.14	-0.754856	1.75126e-20
ENSG00000198198	SZT2	seizure threshold 2 homolog (mouse) [Source:HGNC Symbol;Acc:HGNC:29040]	1	2308.38	0.855974	1.83887e-20
ENSG00000250251	PKD1P6	polycystic kidney disease 1 (autosomal dominant) pseudogene 6 [Source:HGNC Symbol;Acc:HGNC:30070]	16	1805.6	1.11474	1.92697e-20
ENSG00000112695	COX7A2	cytochrome c oxidase subunit VIIa polypeptide 2 (liver) [Source:HGNC Symbol;Acc:HGNC:2288]	6	2936.7	-0.720448	2.00753e-20
ENSG00000229164	NA	NA	NA	1240.39	-4.05437	2.10434e-20
ENSG00000125970	RALY	RALY heterogeneous nuclear ribonucleoprotein [Source:HGNC Symbol;Acc:HGNC:15921]	20	14728.9	-0.661212	2.83476e-20
ENSG00000105856	HBP1	HMG-box transcription factor 1 [Source:HGNC Symbol;Acc:HGNC:23200]	7	845.25	1.30383	3.20645e-20
ENSG00000061938	TNK2	tyrosine kinase, non-receptor, 2 [Source:HGNC Symbol;Acc:HGNC:19297]	3	4680.43	0.703317	3.42715e-20
ENSG00000170348	TMED10	transmembrane emp24-like trafficking protein 10 (yeast) [Source:HGNC Symbol;Acc:HGNC:16998]	14	8965.19	0.73356	3.93457e-20
ENSG00000215252	GOLGA8B	golgin A8 family, member B [Source:HGNC Symbol;Acc:HGNC:31973]	15	5984.09	1.46915	4.42453e-20
ENSG00000025772	TOMM34	translocase of outer mitochondrial membrane 34 [Source:HGNC Symbol;Acc:HGNC:15746]	20	2544.06	-0.909697	4.83474e-20
ENSG00000137497	NUMA1	nuclear mitotic apparatus protein 1 [Source:HGNC Symbol;Acc:HGNC:8059]	11	16180.3	0.696145	5.83306e-20
ENSG00000112081	SRSF3	serine/arginine-rich splicing factor 3 [Source:HGNC Symbol;Acc:HGNC:10785]	6	19431	-0.604606	7.17365e-20
ENSG00000128595	CALU	calumenin [Source:HGNC Symbol;Acc:HGNC:1458]	7	4022.8	0.727878	7.31641e-20
ENSG00000102900	NUP93	nucleoporin 93kDa [Source:HGNC Symbol;Acc:HGNC:28958]	16	6184.54	-0.676607	7.79953e-20
ENSG00000108799	EZH1	enhancer of zeste 1 polycomb repressive complex 2 subunit [Source:HGNC Symbol;Acc:HGNC:3526]	17	1653.28	1.12628	9.12291e-20
ENSG00000077232	DNAJC10	DnaJ (Hsp40) homolog, subfamily C, member 10 [Source:HGNC Symbol;Acc:HGNC:24637]	2	3120.41	0.968992	9.77607e-20
ENSG00000123737	EXOSC9	exosome component 9 [Source:HGNC Symbol;Acc:HGNC:9137]	4	2228.56	-0.723142	9.93618e-20
ENSG00000198794	SCAMP5	secretory carrier membrane protein 5 [Source:HGNC Symbol;Acc:HGNC:30386]	15	2798.91	-1.38473	1.29304e-19
ENSG00000125656	CLPP	caseinolytic mitochondrial matrix peptidase proteolytic subunit [Source:HGNC Symbol;Acc:HGNC:2084]	19	4066.95	-0.929589	1.33852e-19
ENSG00000175265	GOLGA8A	golgin A8 family, member A [Source:HGNC Symbol;Acc:HGNC:31972]	15	5177.35	1.48464	1.44313e-19
ENSG00000065427	KARS	lysyl-tRNA synthetase [Source:HGNC Symbol;Acc:HGNC:6215]	16	10758.4	-0.693612	1.53922e-19
ENSG00000113108	APBB3	amyloid beta (A4) precursor protein-binding, family B, member 3 [Source:HGNC Symbol;Acc:HGNC:20708]	5	1359.67	0.976496	1.76491e-19
ENSG00000127415	IDUA	iduronidase, alpha-L- [Source:HGNC Symbol;Acc:HGNC:5391]	4	489.252	1.88361	1.97243e-19
ENSG00000005194	CIAPIN1	cytokine induced apoptosis inhibitor 1 [Source:HGNC Symbol;Acc:HGNC:28050]	16	3357.69	-1.0019	2.22882e-19
ENSG00000168439	STIP1	stress-induced phosphoprotein 1 [Source:HGNC Symbol;Acc:HGNC:11387]	11	14885.5	-0.994839	2.55593e-19
ENSG00000145386	CCNA2	cyclin A2 [Source:HGNC Symbol;Acc:HGNC:1578]	4	5300.61	-1.01652	2.94596e-19
ENSG00000184076	UQCR10	ubiquinol-cytochrome c reductase, complex III subunit X [Source:HGNC Symbol;Acc:HGNC:30863]	22	2155.61	-0.903105	2.97113e-19
ENSG00000150753	CCT5	chaperonin containing TCP1, subunit 5 (epsilon) [Source:HGNC Symbol;Acc:HGNC:1618]	5	16412.8	-1.02259	3.13514e-19
ENSG00000077549	CAPZB	capping protein (actin filament) muscle Z-line, beta [Source:HGNC Symbol;Acc:HGNC:1491]	1	12184.7	-0.879307	3.24513e-19
ENSG00000166133	RPUSD2	RNA pseudouridylate synthase domain containing 2 [Source:HGNC Symbol;Acc:HGNC:24180]	15	1421.39	-0.83148	3.24513e-19
ENSG00000183793	NPIPA5	nuclear pore complex interacting protein family, member A5 [Source:HGNC Symbol;Acc:HGNC:41980]	16	2240.3	1.14219	3.65544e-19
ENSG00000140105	WARS	tryptophanyl-tRNA synthetase [Source:HGNC Symbol;Acc:HGNC:12729]	14	12260.7	1.78452	3.9717e-19
ENSG00000166428	PLD4	phospholipase D family, member 4 [Source:HGNC Symbol;Acc:HGNC:23792]	14	5737.19	-1.28047	5.17717e-19
ENSG00000238035			5	1999.78	1.04406	6.06402e-19
ENSG00000115484	CCT4	chaperonin containing TCP1, subunit 4 (delta) [Source:HGNC Symbol;Acc:HGNC:1617]	2	13656.9	-1.04405	6.33924e-19
ENSG00000183431	SF3A3	splicing factor 3a, subunit 3, 60kDa [Source:HGNC Symbol;Acc:HGNC:10767]	1	7781.7	-0.732752	7.51039e-19
ENSG00000107863	ARHGAP21	Rho GTPase activating protein 21 [Source:HGNC Symbol;Acc:HGNC:23725]	10	2410.5	0.923521	7.87559e-19
ENSG00000196262	PPIA	peptidylprolyl isomerase A (cyclophilin A) [Source:HGNC Symbol;Acc:HGNC:9253]	7	58897	-0.842536	1.01214e-18
ENSG00000071127	WDR1	WD repeat domain 1 [Source:HGNC Symbol;Acc:HGNC:12754]	4	17092.5	-0.986508	1.19734e-18
ENSG00000227827			16	3442.02	0.981955	1.23031e-18
ENSG00000109654	TRIM2	tripartite motif containing 2 [Source:HGNC Symbol;Acc:HGNC:15974]	4	443.585	1.26662	1.28912e-18
ENSG00000166783	KIAA0430	KIAA0430 [Source:HGNC Symbol;Acc:HGNC:29562]	16	2960.33	0.674676	1.32169e-18
ENSG00000151012	SLC7A11	solute carrier family 7 (anionic amino acid transporter light chain, xc- system), member 11 [Source:HGNC Symbol;Acc:HGNC:11059]	4	691.857	1.80805	1.48078e-18
ENSG00000125445	MRPS7	mitochondrial ribosomal protein S7 [Source:HGNC Symbol;Acc:HGNC:14499]	17	2789.44	-0.944493	1.78673e-18
ENSG00000101160	CTSZ	cathepsin Z [Source:HGNC Symbol;Acc:HGNC:2547]	20	4051.6	-0.970979	1.82264e-18
ENSG00000149480	MTA2	metastasis associated 1 family, member 2 [Source:HGNC Symbol;Acc:HGNC:7411]	11	15716.6	-0.631427	1.98563e-18
ENSG00000163382	APOA1BP	apolipoprotein A-I binding protein [Source:HGNC Symbol;Acc:HGNC:18453]	1	3179.3	-0.864875	2.35154e-18
ENSG00000100439	ABHD4	abhydrolase domain containing 4 [Source:HGNC Symbol;Acc:HGNC:20154]	14	904.856	1.33541	2.64199e-18
ENSG00000099817	POLR2E	polymerase (RNA) II (DNA directed) polypeptide E, 25kDa [Source:HGNC Symbol;Acc:HGNC:9192]	19	8999.74	-0.88706	2.98163e-18
ENSG00000074695	LMAN1	lectin, mannose-binding, 1 [Source:HGNC Symbol;Acc:HGNC:6631]	18	6320.81	1.13566	3.01056e-18
ENSG00000013810	TACC3	transforming, acidic coiled-coil containing protein 3 [Source:HGNC Symbol;Acc:HGNC:11524]	4	8746.6	-0.623634	3.25387e-18
ENSG00000164300	SERINC5	serine incorporator 5 [Source:HGNC Symbol;Acc:HGNC:18825]	5	375.282	1.677	3.34818e-18
ENSG00000169230	PRELID1	PRELI domain containing 1 [Source:HGNC Symbol;Acc:HGNC:30255]	5	5529.21	-1.05332	3.52693e-18
ENSG00000156970	BUB1B	BUB1 mitotic checkpoint serine/threonine kinase B [Source:HGNC Symbol;Acc:HGNC:1149]	15	4074.46	-0.653717	3.62871e-18
ENSG00000166411	IDH3A	isocitrate dehydrogenase 3 (NAD+) alpha [Source:HGNC Symbol;Acc:HGNC:5384]	15	1684.54	-0.928446	3.872e-18
ENSG00000132846	ZBED3	zinc finger, BED-type containing 3 [Source:HGNC Symbol;Acc:HGNC:20711]	5	838.103	1.43561	3.94363e-18
ENSG00000073111	MCM2	minichromosome maintenance complex component 2 [Source:HGNC Symbol;Acc:HGNC:6944]	3	28390.4	-0.876747	4.17212e-18
ENSG00000151247	EIF4E	eukaryotic translation initiation factor 4E [Source:HGNC Symbol;Acc:HGNC:3287]	4	4324.71	-0.843166	4.60034e-18
ENSG00000224712	NPIPA3	nuclear pore complex interacting protein family, member A3 [Source:HGNC Symbol;Acc:HGNC:41978]	16	971.205	1.27155	5.28734e-18
ENSG00000145604	SKP2	S-phase kinase-associated protein 2, E3 ubiquitin protein ligase [Source:HGNC Symbol;Acc:HGNC:10901]	5	2059.67	-0.735246	5.84729e-18
ENSG00000214026	MRPL23	mitochondrial ribosomal protein L23 [Source:HGNC Symbol;Acc:HGNC:10322]	11	3488.46	-0.904797	5.95524e-18
ENSG00000178999	AURKB	aurora kinase B [Source:HGNC Symbol;Acc:HGNC:11390]	17	3768.21	-0.81298	7.04019e-18
ENSG00000238121	LINC00426	long intergenic non-protein coding RNA 426 [Source:HGNC Symbol;Acc:HGNC:42761]	13	1338.41	0.931101	7.77475e-18
ENSG00000135632	SMYD5	SMYD family member 5 [Source:HGNC Symbol;Acc:HGNC:16258]	2	2507.57	-0.754626	7.77475e-18
ENSG00000147535	PPAPDC1B	phosphatidic acid phosphatase type 2 domain containing 1B [Source:HGNC Symbol;Acc:HGNC:25026]	8	1627.93	2.78888	7.84979e-18
ENSG00000094975	SUCO	SUN domain containing ossification factor [Source:HGNC Symbol;Acc:HGNC:1240]	1	1163.26	0.966993	8.36199e-18
ENSG00000146701	MDH2	malate dehydrogenase 2, NAD (mitochondrial) [Source:HGNC Symbol;Acc:HGNC:6971]	7	16514.6	-0.878767	9.02374e-18
ENSG00000198055	GRK6	G protein-coupled receptor kinase 6 [Source:HGNC Symbol;Acc:HGNC:4545]	5	3840.35	-1.21494	9.2332e-18
ENSG00000108106	UBE2S	ubiquitin-conjugating enzyme E2S [Source:HGNC Symbol;Acc:HGNC:17895]	19	15501	-1.14578	1.04159e-17
ENSG00000074266	EED	embryonic ectoderm development [Source:HGNC Symbol;Acc:HGNC:3188]	11	2104.57	-0.751943	1.04328e-17
ENSG00000119689	DLST	dihydrolipoamide S-succinyltransferase (E2 component of 2-oxo-glutarate complex) [Source:HGNC Symbol;Acc:HGNC:2911]	14	6588.66	-0.670611	1.04328e-17
ENSG00000198258	UBL5	ubiquitin-like 5 [Source:HGNC Symbol;Acc:HGNC:13736]	19	3124.6	-1.02049	1.04574e-17
ENSG00000142634	EFHD2	EF-hand domain family, member D2 [Source:HGNC Symbol;Acc:HGNC:28670]	1	6306.74	-0.902141	1.17625e-17
ENSG00000123975	CKS2	CDC28 protein kinase regulatory subunit 2 [Source:HGNC Symbol;Acc:HGNC:2000]	9	2944.11	-0.691568	1.18925e-17
ENSG00000184752	NDUFA12	NADH dehydrogenase (ubiquinone) 1 alpha subcomplex, 12 [Source:HGNC Symbol;Acc:HGNC:23987]	12	1656.15	-0.754646	1.20294e-17
ENSG00000168883	USP39	ubiquitin specific peptidase 39 [Source:HGNC Symbol;Acc:HGNC:20071]	2	4883.62	-0.71173	1.36396e-17
ENSG00000154518	ATP5G3	ATP synthase, H+ transporting, mitochondrial Fo complex, subunit C3 (subunit 9) [Source:HGNC Symbol;Acc:HGNC:843]	2	7511.4	-1.04949	1.48788e-17
ENSG00000035720	STAP1	signal transducing adaptor family member 1 [Source:HGNC Symbol;Acc:HGNC:24133]	4	235.668	-2.32161	1.57954e-17
ENSG00000117593	DARS2	aspartyl-tRNA synthetase 2, mitochondrial [Source:HGNC Symbol;Acc:HGNC:25538]	1	2739.94	-0.887342	1.57954e-17
ENSG00000170089			5	2941.8	-0.75898	1.57954e-17
ENSG00000013306	SLC25A39	solute carrier family 25, member 39 [Source:HGNC Symbol;Acc:HGNC:24279]	17	8553.55	-0.806804	1.69465e-17
ENSG00000130513	GDF15	growth differentiation factor 15 [Source:HGNC Symbol;Acc:HGNC:30142]	19	221.316	5.75937	1.72989e-17
ENSG00000176619	LMNB2	lamin B2 [Source:HGNC Symbol;Acc:HGNC:6638]	19	16953.9	-0.773069	2.10346e-17
ENSG00000100591	AHSA1	AHA1, activator of heat shock 90kDa protein ATPase homolog 1 (yeast) [Source:HGNC Symbol;Acc:HGNC:1189]	14	6359.27	-0.943048	2.24795e-17
ENSG00000139579	NABP2	nucleic acid binding protein 2 [Source:HGNC Symbol;Acc:HGNC:28412]	12	3844.3	-0.674165	2.32608e-17
ENSG00000153310	FAM49B	family with sequence similarity 49, member B [Source:HGNC Symbol;Acc:HGNC:25216]	8	2837.78	-0.845192	2.34531e-17
ENSG00000161800	RACGAP1	Rac GTPase activating protein 1 [Source:HGNC Symbol;Acc:HGNC:9804]	12	3736.36	-0.838128	2.34531e-17
ENSG00000164818	DNAAF5	dynein, axonemal, assembly factor 5 [Source:HGNC Symbol;Acc:HGNC:26013]	7	3151.26	-0.793087	2.83138e-17
ENSG00000197102	DYNC1H1	dynein, cytoplasmic 1, heavy chain 1 [Source:HGNC Symbol;Acc:HGNC:2961]	14	15288.5	0.667992	2.88022e-17
ENSG00000105568	PPP2R1A	protein phosphatase 2, regulatory subunit A, alpha [Source:HGNC Symbol;Acc:HGNC:9302]	19	11557.6	-0.722375	3.43525e-17
ENSG00000169246	NPIPB3	nuclear pore complex interacting protein family, member B3 [Source:HGNC Symbol;Acc:HGNC:28989]	16	4863.11	1.19195	3.54583e-17
ENSG00000150768	DLAT	dihydrolipoamide S-acetyltransferase [Source:HGNC Symbol;Acc:HGNC:2896]	11	4405.48	-0.748637	3.68708e-17
ENSG00000153574	RPIA	ribose 5-phosphate isomerase A [Source:HGNC Symbol;Acc:HGNC:10297]	2	2995.1	-0.813389	4.73427e-17
ENSG00000183207	RUVBL2	RuvB-like AAA ATPase 2 [Source:HGNC Symbol;Acc:HGNC:10475]	19	9196.91	-0.823852	4.76046e-17
ENSG00000135763	URB2	URB2 ribosome biogenesis 2 homolog (S. cerevisiae) [Source:HGNC Symbol;Acc:HGNC:28967]	1	2338.07	-0.691002	4.89767e-17
ENSG00000004478	FKBP4	FK506 binding protein 4, 59kDa [Source:HGNC Symbol;Acc:HGNC:3720]	12	9674.59	-1.33182	5.41419e-17
ENSG00000128050	PAICS	phosphoribosylaminoimidazole carboxylase, phosphoribosylaminoimidazole succinocarboxamide synthetase [Source:HGNC Symbol;Acc:HGNC:8587]	4	16548.9	-0.743159	5.45293e-17
ENSG00000137078	SIT1	signaling threshold regulating transmembrane adaptor 1 [Source:HGNC Symbol;Acc:HGNC:17710]	9	4320.23	-0.914883	5.68136e-17
ENSG00000124562	SNRPC	small nuclear ribonucleoprotein polypeptide C [Source:HGNC Symbol;Acc:HGNC:11157]	6	4981.32	-0.884018	5.72679e-17
ENSG00000084070	SMAP2	small ArfGAP2 [Source:HGNC Symbol;Acc:HGNC:25082]	1	6111.09	-0.635989	5.79945e-17
ENSG00000113575	PPP2CA	protein phosphatase 2, catalytic subunit, alpha isozyme [Source:HGNC Symbol;Acc:HGNC:9299]	5	4653.78	-0.658316	5.82976e-17
ENSG00000156804	FBXO32	F-box protein 32 [Source:HGNC Symbol;Acc:HGNC:16731]	8	231.186	3.19511	6.0305e-17
ENSG00000096384	HSP90AB1	heat shock protein 90kDa alpha (cytosolic), class B member 1 [Source:HGNC Symbol;Acc:HGNC:5258]	6	116459	-0.970452	6.31014e-17
ENSG00000112118	MCM3	minichromosome maintenance complex component 3 [Source:HGNC Symbol;Acc:HGNC:6945]	6	25236	-0.789566	7.25813e-17
ENSG00000111665	CDCA3	cell division cycle associated 3 [Source:HGNC Symbol;Acc:HGNC:14624]	12	2823.56	-0.702699	8.62995e-17
ENSG00000106268	NUDT1	nudix (nucleoside diphosphate linked moiety X)-type motif 1 [Source:HGNC Symbol;Acc:HGNC:8048]	7	1799	-0.906442	8.92666e-17
ENSG00000116489	CAPZA1	capping protein (actin filament) muscle Z-line, alpha 1 [Source:HGNC Symbol;Acc:HGNC:1488]	1	9797.2	-0.665838	9.13658e-17
ENSG00000091483	FH	fumarate hydratase [Source:HGNC Symbol;Acc:HGNC:3700]	1	4555.17	-0.792834	9.52901e-17
ENSG00000112640	PPP2R5D	protein phosphatase 2, regulatory subunit B', delta [Source:HGNC Symbol;Acc:HGNC:9312]	6	3950.67	-0.620962	1.1804e-16
ENSG00000051596	THOC3	THO complex 3 [Source:HGNC Symbol;Acc:HGNC:19072]	5	4608.16	-0.719988	1.2669e-16
ENSG00000135624	CCT7	chaperonin containing TCP1, subunit 7 (eta) [Source:HGNC Symbol;Acc:HGNC:1622]	2	24935.4	-0.973757	1.27381e-16
ENSG00000175189	INHBC	inhibin, beta C [Source:HGNC Symbol;Acc:HGNC:6068]	12	271.063	3.43324	1.28097e-16
ENSG00000145494	NDUFS6	NADH dehydrogenase (ubiquinone) Fe-S protein 6, 13kDa (NADH-coenzyme Q reductase) [Source:HGNC Symbol;Acc:HGNC:7713]	5	4343.12	-0.824504	1.33499e-16
ENSG00000173209	AHSA2	AHA1, activator of heat shock 90kDa protein ATPase homolog 2 (yeast) [Source:HGNC Symbol;Acc:HGNC:20437]	2	2533.19	1.04784	1.37151e-16
ENSG00000134291	TMEM106C	transmembrane protein 106C [Source:HGNC Symbol;Acc:HGNC:28775]	12	1851.83	-1.08926	1.3916e-16
ENSG00000112799	LY86	lymphocyte antigen 86 [Source:HGNC Symbol;Acc:HGNC:16837]	6	764.012	-1.98146	1.457e-16
ENSG00000175727	MLXIP	MLX interacting protein [Source:HGNC Symbol;Acc:HGNC:17055]	12	2630.59	0.732971	1.55059e-16
ENSG00000132510	KDM6B	lysine (K)-specific demethylase 6B [Source:HGNC Symbol;Acc:HGNC:29012]	17	1484	1.22635	1.87612e-16
ENSG00000233024		Protein LOC102724993 [Source:UniProtKB/TrEMBL;Acc:A0A0B4J1W7]	16	2955.2	1.14558	1.96069e-16
ENSG00000042753	AP2S1	adaptor-related protein complex 2, sigma 1 subunit [Source:HGNC Symbol;Acc:HGNC:565]	19	2560.74	-1.00671	1.99431e-16
ENSG00000254852	NPIPA2	nuclear pore complex interacting protein family, member A2 [Source:HGNC Symbol;Acc:HGNC:41979]	16	724.739	1.28239	2.16449e-16
ENSG00000138674	SEC31A	SEC31 homolog A, COPII coating complex component [Source:HGNC Symbol;Acc:HGNC:17052]	4	8163.34	0.652607	2.19949e-16
ENSG00000180198	RCC1	regulator of chromosome condensation 1 [Source:HGNC Symbol;Acc:HGNC:1913]	1	6920.23	-0.865946	2.33709e-16
ENSG00000131871	VIMP	VCP-interacting membrane selenoprotein [Source:HGNC Symbol;Acc:HGNC:30396]	15	2057.63	0.952528	2.4372e-16
ENSG00000122687	FTSJ2	FtsJ RNA methyltransferase homolog 2 (E. coli) [Source:HGNC Symbol;Acc:HGNC:16352]	7	3475.32	-0.773149	2.44475e-16
ENSG00000163479	SSR2	signal sequence receptor, beta (translocon-associated protein beta) [Source:HGNC Symbol;Acc:HGNC:11324]	1	7353.36	0.809165	2.64292e-16
ENSG00000111142	METAP2	methionyl aminopeptidase 2 [Source:HGNC Symbol;Acc:HGNC:16672]	12	5196.11	-0.765872	2.66803e-16
ENSG00000154719	MRPL39	mitochondrial ribosomal protein L39 [Source:HGNC Symbol;Acc:HGNC:14027]	21	1391.32	-0.875831	2.79297e-16
ENSG00000004455	AK2	adenylate kinase 2 [Source:HGNC Symbol;Acc:HGNC:362]	1	13419.7	-0.959711	2.81445e-16
ENSG00000241553	ARPC4	actin related protein 2/3 complex, subunit 4, 20kDa [Source:HGNC Symbol;Acc:HGNC:707]	3	2782.99	-1.08344	3.30785e-16
ENSG00000141759	TXNL4A	thioredoxin-like 4A [Source:HGNC Symbol;Acc:HGNC:30551]	18	3853.87	-0.693204	3.36993e-16
ENSG00000125743	SNRPD2	small nuclear ribonucleoprotein D2 polypeptide 16.5kDa [Source:HGNC Symbol;Acc:HGNC:11159]	19	8443.88	-0.93811	3.56309e-16
ENSG00000155368	DBI	diazepam binding inhibitor (GABA receptor modulator, acyl-CoA binding protein) [Source:HGNC Symbol;Acc:HGNC:2690]	2	5063.21	-0.752426	3.56309e-16
ENSG00000140350	ANP32A	acidic (leucine-rich) nuclear phosphoprotein 32 family, member A [Source:HGNC Symbol;Acc:HGNC:13233]	15	15806.1	-0.791861	3.62359e-16
ENSG00000166340	TPP1	tripeptidyl peptidase I [Source:HGNC Symbol;Acc:HGNC:2073]	11	3897.42	1.05365	3.68434e-16
ENSG00000160179	ABCG1	ATP-binding cassette, sub-family G (WHITE), member 1 [Source:HGNC Symbol;Acc:HGNC:73]	21	1773.95	-2.79623	3.69068e-16
ENSG00000075826	SEC31B	SEC31 homolog B, COPII coating complex component [Source:HGNC Symbol;Acc:HGNC:23197]	10	937.774	1.21678	3.70983e-16
ENSG00000116741	RGS2	regulator of G-protein signaling 2 [Source:HGNC Symbol;Acc:HGNC:9998]	1	397.599	-2.0802	3.94476e-16
ENSG00000010810	FYN	FYN proto-oncogene, Src family tyrosine kinase [Source:HGNC Symbol;Acc:HGNC:4037]	6	3049.04	1.66308	4.00056e-16
ENSG00000205352	PRR13	proline rich 13 [Source:HGNC Symbol;Acc:HGNC:24528]	12	1902.53	-0.768103	5.21872e-16
ENSG00000170515	PA2G4	proliferation-associated 2G4, 38kDa [Source:HGNC Symbol;Acc:HGNC:8550]	12	8978.53	-0.951135	5.23897e-16
ENSG00000132341	RAN	RAN, member RAS oncogene family [Source:HGNC Symbol;Acc:HGNC:9846]	12	32737.6	-0.985209	5.27177e-16
ENSG00000089041	P2RX7	purinergic receptor P2X, ligand gated ion channel, 7 [Source:HGNC Symbol;Acc:HGNC:8537]	12	824.85	2.64238	5.37278e-16
ENSG00000198625	MDM4	MDM4, p53 regulator [Source:HGNC Symbol;Acc:HGNC:6974]	1	2174.11	1.16452	5.8503e-16
ENSG00000182481	KPNA2	karyopherin alpha 2 (RAG cohort 1, importin alpha 1) [Source:HGNC Symbol;Acc:HGNC:6395]	17	9573.18	-1.19576	5.89175e-16
ENSG00000119421	NDUFA8	NADH dehydrogenase (ubiquinone) 1 alpha subcomplex, 8, 19kDa [Source:HGNC Symbol;Acc:HGNC:7692]	9	1835.08	-0.801436	6.01293e-16
ENSG00000157796	WDR19	WD repeat domain 19 [Source:HGNC Symbol;Acc:HGNC:18340]	4	688.867	1.0821	6.08427e-16
ENSG00000110955	ATP5B	ATP synthase, H+ transporting, mitochondrial F1 complex, beta polypeptide [Source:HGNC Symbol;Acc:HGNC:830]	12	58157.1	-0.842117	6.26514e-16
ENSG00000100216	TOMM22	translocase of outer mitochondrial membrane 22 homolog (yeast) [Source:HGNC Symbol;Acc:HGNC:18002]	22	4285.02	-0.901895	6.31504e-16
ENSG00000171720	HDAC3	histone deacetylase 3 [Source:HGNC Symbol;Acc:HGNC:4854]	5	3339.18	-0.623041	6.42324e-16
ENSG00000097021	ACOT7	acyl-CoA thioesterase 7 [Source:HGNC Symbol;Acc:HGNC:24157]	1	6047.68	-1.37809	6.65371e-16
ENSG00000144674	GOLGA4	golgin A4 [Source:HGNC Symbol;Acc:HGNC:4427]	3	2519.19	1.15744	6.98995e-16
ENSG00000213024	NUP62	nucleoporin 62kDa [Source:HGNC Symbol;Acc:HGNC:8066]	19	5078.79	-1.42841	7.61664e-16
ENSG00000205746			16	3610.81	1.01109	8.81862e-16
ENSG00000012124	CD22	CD22 molecule [Source:HGNC Symbol;Acc:HGNC:1643]	19	4966.53	-1.11574	9.53329e-16
ENSG00000177156	TALDO1	transaldolase 1 [Source:HGNC Symbol;Acc:HGNC:11559]	11	9802.11	-0.58679	9.74801e-16
ENSG00000260336	NA	NA	NA	1332.14	0.993077	1.00102e-15
ENSG00000243716	NPIPB5	nuclear pore complex interacting protein family, member B5 [Source:HGNC Symbol;Acc:HGNC:37233]	16	5996.97	1.20609	1.0098e-15
ENSG00000158710	TAGLN2	transgelin 2 [Source:HGNC Symbol;Acc:HGNC:11554]	1	13761.2	-1.22349	1.07076e-15
ENSG00000100142	POLR2F	polymerase (RNA) II (DNA directed) polypeptide F [Source:HGNC Symbol;Acc:HGNC:9193]	22	2000.15	-0.943461	1.12342e-15
ENSG00000113739	STC2	stanniocalcin 2 [Source:HGNC Symbol;Acc:HGNC:11374]	5	683.427	2.58183	1.26573e-15
ENSG00000136261	BZW2	basic leucine zipper and W2 domains 2 [Source:HGNC Symbol;Acc:HGNC:18808]	7	2018.29	-0.80539	1.27893e-15
ENSG00000169499	PLEKHA2	pleckstrin homology domain containing, family A (phosphoinositide binding specific) member 2 [Source:HGNC Symbol;Acc:HGNC:14336]	8	5222.6	-0.656235	1.51238e-15
ENSG00000166987	MBD6	methyl-CpG binding domain protein 6 [Source:HGNC Symbol;Acc:HGNC:20445]	12	4711.94	1.08961	1.6742e-15
ENSG00000162236	STX5	syntaxin 5 [Source:HGNC Symbol;Acc:HGNC:11440]	11	2319.98	0.892642	1.68565e-15
ENSG00000244257	PKD1P1	polycystic kidney disease 1 (autosomal dominant) pseudogene 1 [Source:HGNC Symbol;Acc:HGNC:30065]	16	1531.4	1.17372	1.73378e-15
ENSG00000146731	CCT6A	chaperonin containing TCP1, subunit 6A (zeta 1) [Source:HGNC Symbol;Acc:HGNC:1620]	7	10574.1	-0.816596	1.84869e-15
ENSG00000157873	TNFRSF14	tumor necrosis factor receptor superfamily, member 14 [Source:HGNC Symbol;Acc:HGNC:11912]	1	2534.85	1.48556	1.85816e-15
ENSG00000070814	TCOF1	Treacher Collins-Franceschetti syndrome 1 [Source:HGNC Symbol;Acc:HGNC:11654]	5	9230.87	-0.685424	2.02894e-15
ENSG00000124207	CSE1L	CSE1 chromosome segregation 1-like (yeast) [Source:HGNC Symbol;Acc:HGNC:2431]	20	6945.78	-0.814052	2.12186e-15
ENSG00000162695	SLC30A7	solute carrier family 30 (zinc transporter), member 7 [Source:HGNC Symbol;Acc:HGNC:19306]	1	969.027	1.0307	2.48175e-15
ENSG00000102531	FNDC3A	fibronectin type III domain containing 3A [Source:HGNC Symbol;Acc:HGNC:20296]	13	1919.53	1.28555	2.57819e-15
ENSG00000242372	EIF6	eukaryotic translation initiation factor 6 [Source:HGNC Symbol;Acc:HGNC:6159]	20	3545.14	-0.782513	2.64682e-15
ENSG00000068489	PRR11	proline rich 11 [Source:HGNC Symbol;Acc:HGNC:25619]	17	2910.79	-0.684394	2.78087e-15
ENSG00000141582	CBX4	chromobox homolog 4 [Source:HGNC Symbol;Acc:HGNC:1554]	17	4370.31	1.14405	2.87686e-15
ENSG00000179091	CYC1	cytochrome c-1 [Source:HGNC Symbol;Acc:HGNC:2579]	8	8468.6	-1.02513	2.92022e-15
ENSG00000125450	NUP85	nucleoporin 85kDa [Source:HGNC Symbol;Acc:HGNC:8734]	17	3017.52	-0.705905	3.17128e-15
ENSG00000197608	ZNF841	zinc finger protein 841 [Source:HGNC Symbol;Acc:HGNC:27611]	19	506.36	1.41131	3.73254e-15
ENSG00000174547	MRPL11	mitochondrial ribosomal protein L11 [Source:HGNC Symbol;Acc:HGNC:14042]	11	3121.56	-0.942405	3.94862e-15
ENSG00000110958	PTGES3	prostaglandin E synthase 3 (cytosolic) [Source:HGNC Symbol;Acc:HGNC:16049]	12	24216.3	-0.743589	4.21305e-15
ENSG00000172531	PPP1CA	protein phosphatase 1, catalytic subunit, alpha isozyme [Source:HGNC Symbol;Acc:HGNC:9281]	11	12238.8	-0.734874	4.21312e-15
ENSG00000179958	DCTPP1	dCTP pyrophosphatase 1 [Source:HGNC Symbol;Acc:HGNC:28777]	16	4308.22	-1.21897	4.5127e-15
ENSG00000125995	ROMO1	reactive oxygen species modulator 1 [Source:HGNC Symbol;Acc:HGNC:16185]	20	2318.88	-1.04676	4.76935e-15
ENSG00000188610	FAM72B	family with sequence similarity 72, member B [Source:HGNC Symbol;Acc:HGNC:24805]	1	1523.74	-0.804381	4.76935e-15
ENSG00000145912	NHP2	NHP2 ribonucleoprotein [Source:HGNC Symbol;Acc:HGNC:14377]	5	2932.62	-1.1165	4.95093e-15
ENSG00000130985	UBA1	ubiquitin-like modifier activating enzyme 1 [Source:HGNC Symbol;Acc:HGNC:12469]	X	27147.4	-0.713513	5.31017e-15
ENSG00000100714	MTHFD1	methylenetetrahydrofolate dehydrogenase (NADP+ dependent) 1, methenyltetrahydrofolate cyclohydrolase, formyltetrahydrofolate synthetase [Source:HGNC Symbol;Acc:HGNC:7432]	14	10043.5	-0.917223	5.80349e-15
ENSG00000144591	GMPPA	GDP-mannose pyrophosphorylase A [Source:HGNC Symbol;Acc:HGNC:22923]	2	2320.51	0.72878	6.29783e-15
ENSG00000101447	FAM83D	family with sequence similarity 83, member D [Source:HGNC Symbol;Acc:HGNC:16122]	20	1596.34	-0.872474	6.48376e-15
ENSG00000087074	PPP1R15A	protein phosphatase 1, regulatory subunit 15A [Source:HGNC Symbol;Acc:HGNC:14375]	19	2018.32	1.95177	7.07442e-15
ENSG00000215784	FAM72D	family with sequence similarity 72, member D [Source:HGNC Symbol;Acc:HGNC:33593]	1	1659.59	-0.796337	7.0805e-15
ENSG00000109606	DHX15	DEAH (Asp-Glu-Ala-His) box helicase 15 [Source:HGNC Symbol;Acc:HGNC:2738]	4	10217.4	-0.597259	7.12058e-15
ENSG00000196664	TLR7	toll-like receptor 7 [Source:HGNC Symbol;Acc:HGNC:15631]	X	1309.37	1.01674	7.17927e-15
ENSG00000177889	UBE2N	ubiquitin-conjugating enzyme E2N [Source:HGNC Symbol;Acc:HGNC:12492]	12	5487	-0.944885	7.27138e-15
ENSG00000185627	PSMD13	proteasome (prosome, macropain) 26S subunit, non-ATPase, 13 [Source:HGNC Symbol;Acc:HGNC:9558]	11	7798.54	-0.820783	7.38551e-15
ENSG00000134308	YWHAQ	tyrosine 3-monooxygenase/tryptophan 5-monooxygenase activation protein, theta [Source:HGNC Symbol;Acc:HGNC:12854]	2	14742.1	-0.749275	8.40467e-15
ENSG00000120438	TCP1	t-complex 1 [Source:HGNC Symbol;Acc:HGNC:11655]	6	8889.19	-0.88388	8.55251e-15
ENSG00000183011	NAA38	N(alpha)-acetyltransferase 38, NatC auxiliary subunit [Source:HGNC Symbol;Acc:HGNC:28212]	17	1209.68	-1.11621	8.92669e-15
ENSG00000124783	SSR1	signal sequence receptor, alpha [Source:HGNC Symbol;Acc:HGNC:11323]	6	5130.81	0.954196	9.03442e-15
ENSG00000129353	SLC44A2	solute carrier family 44 (choline transporter), member 2 [Source:HGNC Symbol;Acc:HGNC:17292]	19	7396.96	-0.627516	9.03442e-15
ENSG00000111667	USP5	ubiquitin specific peptidase 5 (isopeptidase T) [Source:HGNC Symbol;Acc:HGNC:12628]	12	10986.7	-0.759484	9.73789e-15
ENSG00000079616	KIF22	kinesin family member 22 [Source:HGNC Symbol;Acc:HGNC:6391]	16	9413.31	-0.656112	9.89594e-15
ENSG00000082516	GEMIN5	gem (nuclear organelle) associated protein 5 [Source:HGNC Symbol;Acc:HGNC:20043]	5	3099.38	-0.869113	1.00516e-14
ENSG00000156110	ADK	adenosine kinase [Source:HGNC Symbol;Acc:HGNC:257]	10	2020.97	-0.749275	1.04532e-14
ENSG00000162813	BPNT1	3'(2'), 5'-bisphosphate nucleotidase 1 [Source:HGNC Symbol;Acc:HGNC:1096]	1	1301.44	-0.820779	1.04704e-14
ENSG00000239900	ADSL	adenylosuccinate lyase [Source:HGNC Symbol;Acc:HGNC:291]	22	8305.56	-0.836298	1.21056e-14
ENSG00000143942	CHAC2	ChaC, cation transport regulator homolog 2 (E. coli) [Source:HGNC Symbol;Acc:HGNC:32363]	2	522.919	-1.15903	1.34785e-14
ENSG00000189091	SF3B3	splicing factor 3b, subunit 3, 130kDa [Source:HGNC Symbol;Acc:HGNC:10770]	16	13211.2	-0.62774	1.40316e-14
ENSG00000142507	PSMB6	proteasome (prosome, macropain) subunit, beta type, 6 [Source:HGNC Symbol;Acc:HGNC:9543]	17	3477.52	-0.857601	1.5015e-14
ENSG00000184661	CDCA2	cell division cycle associated 2 [Source:HGNC Symbol;Acc:HGNC:14623]	8	1284.75	-0.872959	1.62258e-14
ENSG00000052841	TTC17	tetratricopeptide repeat domain 17 [Source:HGNC Symbol;Acc:HGNC:25596]	11	2288.73	0.897831	1.64091e-14
ENSG00000130294	KIF1A	kinesin family member 1A [Source:HGNC Symbol;Acc:HGNC:888]	2	197.689	5.30769	1.81408e-14
ENSG00000163468	CCT3	chaperonin containing TCP1, subunit 3 (gamma) [Source:HGNC Symbol;Acc:HGNC:1616]	1	21914.4	-0.901962	1.92169e-14
ENSG00000177169	ULK1	unc-51 like autophagy activating kinase 1 [Source:HGNC Symbol;Acc:HGNC:12558]	12	2122.72	1.18077	2.09189e-14
ENSG00000105849	TWISTNB	TWIST neighbor [Source:HGNC Symbol;Acc:HGNC:18027]	7	1724.69	-0.907775	2.09189e-14
ENSG00000107937	GTPBP4	GTP binding protein 4 [Source:HGNC Symbol;Acc:HGNC:21535]	10	4740.55	-0.797465	2.24096e-14
ENSG00000165609	NUDT5	nudix (nucleoside diphosphate linked moiety X)-type motif 5 [Source:HGNC Symbol;Acc:HGNC:8052]	10	2471.9	-0.718239	2.51254e-14
ENSG00000104356	POP1	POP1 homolog, ribonuclease P/MRP subunit [Source:HGNC Symbol;Acc:HGNC:30129]	8	2683.87	-0.755268	2.59869e-14
ENSG00000167088	SNRPD1	small nuclear ribonucleoprotein D1 polypeptide 16kDa [Source:HGNC Symbol;Acc:HGNC:11158]	18	4911.84	-0.779744	2.62853e-14
ENSG00000182117	NOP10	NOP10 ribonucleoprotein [Source:HGNC Symbol;Acc:HGNC:14378]	15	2032.42	-0.944419	2.6396e-14
ENSG00000075142	SRI	sorcin [Source:HGNC Symbol;Acc:HGNC:11292]	7	2933.75	-0.611173	3.09805e-14
ENSG00000125877	ITPA	inosine triphosphatase (nucleoside triphosphate pyrophosphatase) [Source:HGNC Symbol;Acc:HGNC:6176]	20	2495.26	-0.735258	3.38753e-14
ENSG00000072571	HMMR	hyaluronan-mediated motility receptor (RHAMM) [Source:HGNC Symbol;Acc:HGNC:5012]	5	2718.09	-0.893099	3.58216e-14
ENSG00000143549	TPM3	tropomyosin 3 [Source:HGNC Symbol;Acc:HGNC:12012]	1	19157.1	-0.977819	3.87787e-14
ENSG00000181045	SLC26A11	solute carrier family 26 (anion exchanger), member 11 [Source:HGNC Symbol;Acc:HGNC:14471]	17	147.622	2.3786	4.21446e-14
ENSG00000103187	COTL1	coactosin-like F-actin binding protein 1 [Source:HGNC Symbol;Acc:HGNC:18304]	16	21507.7	-1.51903	4.25606e-14
ENSG00000185201	IFITM2	interferon induced transmembrane protein 2 [Source:HGNC Symbol;Acc:HGNC:5413]	11	2118.82	-1.45147	4.60413e-14
ENSG00000206149	HERC2P9	hect domain and RLD 2 pseudogene 9 [Source:HGNC Symbol;Acc:HGNC:30495]	15	1801.58	0.633635	4.64005e-14
ENSG00000119185	ITGB1BP1	integrin beta 1 binding protein 1 [Source:HGNC Symbol;Acc:HGNC:23927]	2	2372.91	-0.646315	4.92623e-14
ENSG00000165168	CYBB	cytochrome b-245, beta polypeptide [Source:HGNC Symbol;Acc:HGNC:2578]	X	3426.31	-1.38886	4.92623e-14
ENSG00000089220	PEBP1	phosphatidylethanolamine binding protein 1 [Source:HGNC Symbol;Acc:HGNC:8630]	12	10203.5	-0.627527	5.10273e-14
ENSG00000170779	CDCA4	cell division cycle associated 4 [Source:HGNC Symbol;Acc:HGNC:14625]	14	4292.83	-0.829631	5.43021e-14
ENSG00000103018	CYB5B	cytochrome b5 type B (outer mitochondrial membrane) [Source:HGNC Symbol;Acc:HGNC:24374]	16	6202.95	-0.714084	5.47143e-14
ENSG00000105519	CAPS	calcyphosine [Source:HGNC Symbol;Acc:HGNC:1487]	19	307.714	1.72694	5.48523e-14
ENSG00000108591	DRG2	developmentally regulated GTP binding protein 2 [Source:HGNC Symbol;Acc:HGNC:3030]	17	1761.28	-0.85649	5.48523e-14
ENSG00000110063	DCPS	decapping enzyme, scavenger [Source:HGNC Symbol;Acc:HGNC:29812]	11	1675.06	-0.938293	5.48523e-14
ENSG00000156261	CCT8	chaperonin containing TCP1, subunit 8 (theta) [Source:HGNC Symbol;Acc:HGNC:1623]	21	11082.2	-0.768993	5.48523e-14
ENSG00000128165	ADM2	adrenomedullin 2 [Source:HGNC Symbol;Acc:HGNC:28898]	22	1957.67	2.84742	5.89227e-14
ENSG00000184371	CSF1	colony stimulating factor 1 (macrophage) [Source:HGNC Symbol;Acc:HGNC:2432]	1	1215.74	3.4474	5.9071e-14
ENSG00000139343	SNRPF	small nuclear ribonucleoprotein polypeptide F [Source:HGNC Symbol;Acc:HGNC:11162]	12	2784.39	-0.905106	6.00251e-14
ENSG00000247077	PGAM5	phosphoglycerate mutase family member 5 [Source:HGNC Symbol;Acc:HGNC:28763]	12	4710.29	-0.972576	6.46458e-14
ENSG00000204392	LSM2	LSM2 homolog, U6 small nuclear RNA and mRNA degradation associated [Source:HGNC Symbol;Acc:HGNC:13940]	6	2243.55	-0.831049	7.09507e-14
ENSG00000088970	KIZ	kizuna centrosomal protein [Source:HGNC Symbol;Acc:HGNC:15865]	20	624.852	1.02281	7.26537e-14
ENSG00000117318	ID3	inhibitor of DNA binding 3, dominant negative helix-loop-helix protein [Source:HGNC Symbol;Acc:HGNC:5362]	1	5332.93	-1.43589	7.67354e-14
ENSG00000086504	MRPL28	mitochondrial ribosomal protein L28 [Source:HGNC Symbol;Acc:HGNC:14484]	16	3442.7	-0.974248	7.95505e-14
ENSG00000134285	FKBP11	FK506 binding protein 11, 19 kDa [Source:HGNC Symbol;Acc:HGNC:18624]	12	1750.31	0.970996	7.97564e-14
ENSG00000011021	CLCN6	chloride channel, voltage-sensitive 6 [Source:HGNC Symbol;Acc:HGNC:2024]	1	1965.32	0.841856	8.05261e-14
ENSG00000137807	KIF23	kinesin family member 23 [Source:HGNC Symbol;Acc:HGNC:6392]	15	2632.2	-0.692416	8.41458e-14
ENSG00000132589	FLOT2	flotillin 2 [Source:HGNC Symbol;Acc:HGNC:3758]	17	13897.8	-0.658709	8.89425e-14
ENSG00000100372	SLC25A17	solute carrier family 25 (mitochondrial carrier; peroxisomal membrane protein, 34kDa), member 17 [Source:HGNC Symbol;Acc:HGNC:10987]	22	1855.31	-0.875105	9.05205e-14
ENSG00000105011	ASF1B	anti-silencing function 1B histone chaperone [Source:HGNC Symbol;Acc:HGNC:20996]	19	6474.26	-1.0285	9.23947e-14
ENSG00000188636	LDOC1L	leucine zipper, down-regulated in cancer 1-like [Source:HGNC Symbol;Acc:HGNC:13343]	22	2353.53	0.680372	9.36581e-14
ENSG00000163541	SUCLG1	succinate-CoA ligase, alpha subunit [Source:HGNC Symbol;Acc:HGNC:11449]	2	3211.82	-0.667855	9.36581e-14
ENSG00000168067	MAP4K2	mitogen-activated protein kinase kinase kinase kinase 2 [Source:HGNC Symbol;Acc:HGNC:6864]	11	4726.44	-0.60243	9.40249e-14
ENSG00000182158	CREB3L2	cAMP responsive element binding protein 3-like 2 [Source:HGNC Symbol;Acc:HGNC:23720]	7	4064.89	1.24885	9.80146e-14
ENSG00000100632	ERH	enhancer of rudimentary homolog (Drosophila) [Source:HGNC Symbol;Acc:HGNC:3447]	14	8557.1	-0.649381	9.80146e-14
ENSG00000166788	SAAL1	serum amyloid A-like 1 [Source:HGNC Symbol;Acc:HGNC:25158]	11	1441.77	-0.929137	1.00296e-13
ENSG00000148334	PTGES2	prostaglandin E synthase 2 [Source:HGNC Symbol;Acc:HGNC:17822]	9	4276.86	-0.619049	1.11213e-13
ENSG00000230989	HSBP1	heat shock factor binding protein 1 [Source:HGNC Symbol;Acc:HGNC:5203]	16	2586.68	-0.748655	1.14532e-13
ENSG00000260335			16	434.755	-1.41663	1.26063e-13
ENSG00000131165	CHMP1A	charged multivesicular body protein 1A [Source:HGNC Symbol;Acc:HGNC:8740]	16	5557.27	-0.710226	1.26466e-13
ENSG00000146830	GIGYF1	GRB10 interacting GYF protein 1 [Source:HGNC Symbol;Acc:HGNC:9126]	7	7838.78	0.68418	1.26747e-13
ENSG00000175309	PHYKPL	5-phosphohydroxy-L-lysine phospho-lyase [Source:HGNC Symbol;Acc:HGNC:28249]	5	1467.03	0.7297	1.35434e-13
ENSG00000067057	PFKP	phosphofructokinase, platelet [Source:HGNC Symbol;Acc:HGNC:8878]	10	6788.22	-0.932465	1.39465e-13
ENSG00000108344	PSMD3	proteasome (prosome, macropain) 26S subunit, non-ATPase, 3 [Source:HGNC Symbol;Acc:HGNC:9560]	17	12063.1	-0.864945	1.55083e-13
ENSG00000214967	NPIPA7	nuclear pore complex interacting protein family, member A7 [Source:HGNC Symbol;Acc:HGNC:41982]	16	1627.57	1.12993	1.83306e-13
ENSG00000159199	ATP5G1	ATP synthase, H+ transporting, mitochondrial Fo complex, subunit C1 (subunit 9) [Source:HGNC Symbol;Acc:HGNC:841]	17	3695.09	-1.08814	1.87087e-13
ENSG00000168685	IL7R	interleukin 7 receptor [Source:HGNC Symbol;Acc:HGNC:6024]	5	124.525	-3.81979	1.89211e-13
ENSG00000130332	LSM7	LSM7 homolog, U6 small nuclear RNA and mRNA degradation associated [Source:HGNC Symbol;Acc:HGNC:20470]	19	4181.02	-0.640529	1.91231e-13
ENSG00000170448	NFXL1	nuclear transcription factor, X-box binding-like 1 [Source:HGNC Symbol;Acc:HGNC:18726]	4	812.017	0.940416	2.00301e-13
ENSG00000073350	LLGL2	lethal giant larvae homolog 2 (Drosophila) [Source:HGNC Symbol;Acc:HGNC:6629]	17	1003.27	0.950863	2.05482e-13
ENSG00000150779	TIMM8B	translocase of inner mitochondrial membrane 8 homolog B (yeast) [Source:HGNC Symbol;Acc:HGNC:11818]	11	2327.07	-0.891192	2.1328e-13
ENSG00000116221	MRPL37	mitochondrial ribosomal protein L37 [Source:HGNC Symbol;Acc:HGNC:14034]	1	4668.94	-0.80499	2.24149e-13
ENSG00000100297	MCM5	minichromosome maintenance complex component 5 [Source:HGNC Symbol;Acc:HGNC:6948]	22	17660.9	-0.72656	2.29756e-13
ENSG00000147224	PRPS1	phosphoribosyl pyrophosphate synthetase 1 [Source:HGNC Symbol;Acc:HGNC:9462]	X	4674.73	-0.827266	2.31045e-13
ENSG00000131153	GINS2	GINS complex subunit 2 (Psf2 homolog) [Source:HGNC Symbol;Acc:HGNC:24575]	16	4686.17	-0.845013	2.5122e-13
ENSG00000022277	RTFDC1	replication termination factor 2 domain containing 1 [Source:HGNC Symbol;Acc:HGNC:15890]	20	3624.56	-0.712724	2.58759e-13
ENSG00000134594	RAB33A	RAB33A, member RAS oncogene family [Source:HGNC Symbol;Acc:HGNC:9773]	X	537.149	1.76244	2.64e-13
ENSG00000172354	GNB2	guanine nucleotide binding protein (G protein), beta polypeptide 2 [Source:HGNC Symbol;Acc:HGNC:4398]	7	10051	-0.616977	2.64235e-13
ENSG00000168016	TRANK1	tetratricopeptide repeat and ankyrin repeat containing 1 [Source:HGNC Symbol;Acc:HGNC:29011]	3	845.515	1.03582	2.69591e-13
ENSG00000167110	GOLGA2	golgin A2 [Source:HGNC Symbol;Acc:HGNC:4425]	9	2489.44	1.36979	2.74585e-13
ENSG00000170919	TPT1-AS1	TPT1 antisense RNA 1 [Source:HGNC Symbol;Acc:HGNC:43686]	13	321.397	1.37605	2.75222e-13
ENSG00000126787	DLGAP5	discs, large (Drosophila) homolog-associated protein 5 [Source:HGNC Symbol;Acc:HGNC:16864]	14	2136.46	-1.11702	2.85484e-13
ENSG00000156411	C14orf2	chromosome 14 open reading frame 2 [Source:HGNC Symbol;Acc:HGNC:1188]	14	1949.87	-0.677365	2.95681e-13
ENSG00000162385	MAGOH	mago homolog, exon junction complex core component [Source:HGNC Symbol;Acc:HGNC:6815]	1	1774.16	-0.780293	2.95681e-13
ENSG00000130204	TOMM40	translocase of outer mitochondrial membrane 40 homolog (yeast) [Source:HGNC Symbol;Acc:HGNC:18001]	19	12111.1	-1.05185	2.96799e-13
ENSG00000160867	FGFR4	fibroblast growth factor receptor 4 [Source:HGNC Symbol;Acc:HGNC:3691]	5	468.538	-1.32977	3.04273e-13
ENSG00000168002	POLR2G	polymerase (RNA) II (DNA directed) polypeptide G [Source:HGNC Symbol;Acc:HGNC:9194]	11	2983.24	-0.724812	3.1889e-13
ENSG00000172216	CEBPB	CCAAT/enhancer binding protein (C/EBP), beta [Source:HGNC Symbol;Acc:HGNC:1834]	20	1457.78	1.73289	3.23225e-13
ENSG00000109534	GAR1	GAR1 homolog, ribonucleoprotein [Source:HGNC Symbol;Acc:HGNC:14264]	4	1310.88	-0.692237	3.2398e-13
ENSG00000105447	GRWD1	glutamate-rich WD repeat containing 1 [Source:HGNC Symbol;Acc:HGNC:21270]	19	4356.03	-0.857152	3.26921e-13
ENSG00000179532	DNHD1	dynein heavy chain domain 1 [Source:HGNC Symbol;Acc:HGNC:26532]	11	1082.59	0.881794	3.47533e-13
ENSG00000168827	GFM1	G elongation factor, mitochondrial 1 [Source:HGNC Symbol;Acc:HGNC:13780]	3	3321.73	-0.688475	3.92281e-13
ENSG00000013364	MVP	major vault protein [Source:HGNC Symbol;Acc:HGNC:7531]	16	3777.28	0.984956	4.1323e-13
ENSG00000100865	CINP	cyclin-dependent kinase 2 interacting protein [Source:HGNC Symbol;Acc:HGNC:23789]	14	1239.37	-0.737712	4.13693e-13
ENSG00000155265	GOLGA7B	golgin A7 family, member B [Source:HGNC Symbol;Acc:HGNC:31668]	10	440.18	2.12489	4.2665e-13
ENSG00000148158	SNX30	sorting nexin family member 30 [Source:HGNC Symbol;Acc:HGNC:23685]	9	1811.36	1.38686	4.29747e-13
ENSG00000139793	MBNL2	muscleblind-like splicing regulator 2 [Source:HGNC Symbol;Acc:HGNC:16746]	13	659.839	1.38006	4.47414e-13
ENSG00000130005	GAMT	guanidinoacetate N-methyltransferase [Source:HGNC Symbol;Acc:HGNC:4136]	19	1795.34	-1.15539	4.51499e-13
ENSG00000133318	RTN3	reticulon 3 [Source:HGNC Symbol;Acc:HGNC:10469]	11	5258.88	1.09265	4.62944e-13
ENSG00000102898	NUTF2	nuclear transport factor 2 [Source:HGNC Symbol;Acc:HGNC:13722]	16	5405.61	-0.718595	5.14003e-13
ENSG00000196517	SLC6A9	solute carrier family 6 (neurotransmitter transporter, glycine), member 9 [Source:HGNC Symbol;Acc:HGNC:11056]	1	911.401	3.10317	5.23561e-13
ENSG00000175602	CCDC85B	coiled-coil domain containing 85B [Source:HGNC Symbol;Acc:HGNC:24926]	11	4875.91	-0.85275	5.28008e-13
ENSG00000214940	NPIPA8	nuclear pore complex interacting protein family, member A8 [Source:HGNC Symbol;Acc:HGNC:41983]	16	1342.3	1.13812	5.36786e-13
ENSG00000116353	MECR	mitochondrial trans-2-enoyl-CoA reductase [Source:HGNC Symbol;Acc:HGNC:19691]	1	1161.4	-0.949388	5.60864e-13
ENSG00000116898	MRPS15	mitochondrial ribosomal protein S15 [Source:HGNC Symbol;Acc:HGNC:14504]	1	2773.06	-0.943663	5.70602e-13
ENSG00000159377	PSMB4	proteasome (prosome, macropain) subunit, beta type, 4 [Source:HGNC Symbol;Acc:HGNC:9541]	1	10856.2	-0.668979	5.70602e-13
ENSG00000197859	ADAMTSL2	ADAMTS-like 2 [Source:HGNC Symbol;Acc:HGNC:14631]	9	227.497	2.08347	5.77325e-13
ENSG00000114857	NKTR	natural killer cell triggering receptor [Source:HGNC Symbol;Acc:HGNC:7833]	3	2704.18	0.788465	6.17811e-13
ENSG00000115233	PSMD14	proteasome (prosome, macropain) 26S subunit, non-ATPase, 14 [Source:HGNC Symbol;Acc:HGNC:16889]	2	3446.8	-0.674933	6.17811e-13
ENSG00000260404			4	737.405	0.956121	7.16583e-13
ENSG00000178718	RPP25	ribonuclease P/MRP 25kDa subunit [Source:HGNC Symbol;Acc:HGNC:30361]	15	2204.92	-1.07858	7.80602e-13
ENSG00000165283	STOML2	stomatin (EPB72)-like 2 [Source:HGNC Symbol;Acc:HGNC:14559]	9	8121.42	-0.810649	7.89645e-13
ENSG00000137124	ALDH1B1	aldehyde dehydrogenase 1 family, member B1 [Source:HGNC Symbol;Acc:HGNC:407]	9	2628.75	-0.837047	7.93776e-13
ENSG00000126264	HCST	hematopoietic cell signal transducer [Source:HGNC Symbol;Acc:HGNC:16977]	19	481.384	-2.41205	7.96536e-13
ENSG00000125166	GOT2	glutamic-oxaloacetic transaminase 2, mitochondrial [Source:HGNC Symbol;Acc:HGNC:4433]	16	8142.27	-0.875153	8.01926e-13
ENSG00000179950	PUF60	poly-U binding splicing factor 60KDa [Source:HGNC Symbol;Acc:HGNC:17042]	8	7211.16	-0.823967	8.87259e-13
ENSG00000196550	FAM72A	family with sequence similarity 72, member A [Source:HGNC Symbol;Acc:HGNC:24044]	1	1615.22	-0.756244	8.99919e-13
ENSG00000249592			4	247.518	1.61945	9.41647e-13
ENSG00000100983	GSS	glutathione synthetase [Source:HGNC Symbol;Acc:HGNC:4624]	20	2267.32	-0.752068	9.41647e-13
ENSG00000130222	GADD45G	growth arrest and DNA-damage-inducible, gamma [Source:HGNC Symbol;Acc:HGNC:4097]	9	129.599	2.74349	9.41711e-13
ENSG00000169203		Nuclear pore complex-interacting protein family member B4; Nuclear pore complex-interacting protein family member B5; Uncharacterized protein [Source:UniProtKB/TrEMBL;Acc:E5RHP9]	16	2759.39	1.04587	1.00187e-12
ENSG00000172009	THOP1	thimet oligopeptidase 1 [Source:HGNC Symbol;Acc:HGNC:11793]	19	8943.3	-0.617384	1.04016e-12
ENSG00000198937	CCDC167	coiled-coil domain containing 167 [Source:HGNC Symbol;Acc:HGNC:21239]	6	2433.66	-0.698955	1.04162e-12
ENSG00000196693	ZNF33B	zinc finger protein 33B [Source:HGNC Symbol;Acc:HGNC:13097]	10	854.38	0.863021	1.09589e-12
ENSG00000110665	C11orf21	chromosome 11 open reading frame 21 [Source:HGNC Symbol;Acc:HGNC:13231]	11	369.794	1.43227	1.19082e-12
ENSG00000174738	NR1D2	nuclear receptor subfamily 1, group D, member 2 [Source:HGNC Symbol;Acc:HGNC:7963]	3	855.285	0.90305	1.26112e-12
ENSG00000184967	NOC4L	nucleolar complex associated 4 homolog [Source:HGNC Symbol;Acc:HGNC:28461]	12	2686.65	-0.888132	1.46005e-12
ENSG00000137814	HAUS2	HAUS augmin-like complex, subunit 2 [Source:HGNC Symbol;Acc:HGNC:25530]	15	1573.74	-0.645365	1.52475e-12
ENSG00000196656			4	3646.17	-1.04603	1.65026e-12
ENSG00000167900	TK1	thymidine kinase 1, soluble [Source:HGNC Symbol;Acc:HGNC:11830]	17	7912.57	-1.1298	1.67481e-12
ENSG00000136935	GOLGA1	golgin A1 [Source:HGNC Symbol;Acc:HGNC:4424]	9	843.114	1.26001	1.68962e-12
ENSG00000180992	MRPL14	mitochondrial ribosomal protein L14 [Source:HGNC Symbol;Acc:HGNC:14279]	6	2361.61	-0.874776	1.69033e-12
ENSG00000067704	IARS2	isoleucyl-tRNA synthetase 2, mitochondrial [Source:HGNC Symbol;Acc:HGNC:29685]	1	4967.87	-0.671794	1.71013e-12
ENSG00000213619	NDUFS3	NADH dehydrogenase (ubiquinone) Fe-S protein 3, 30kDa (NADH-coenzyme Q reductase) [Source:HGNC Symbol;Acc:HGNC:7710]	11	3484.43	-0.653031	1.74913e-12
ENSG00000111328	CDK2AP1	cyclin-dependent kinase 2 associated protein 1 [Source:HGNC Symbol;Acc:HGNC:14002]	12	2147.06	-0.82986	1.777e-12
ENSG00000175334	BANF1	barrier to autointegration factor 1 [Source:HGNC Symbol;Acc:HGNC:17397]	11	7006.39	-0.798568	1.78627e-12
ENSG00000164134	NAA15	N(alpha)-acetyltransferase 15, NatA auxiliary subunit [Source:HGNC Symbol;Acc:HGNC:30782]	4	6235.59	-0.779907	1.78826e-12
ENSG00000143119	CD53	CD53 molecule [Source:HGNC Symbol;Acc:HGNC:1686]	1	7932.63	-0.902241	2.02743e-12
ENSG00000131236	CAP1	CAP, adenylate cyclase-associated protein 1 (yeast) [Source:HGNC Symbol;Acc:HGNC:20040]	1	10686.3	-0.947279	2.06678e-12
ENSG00000182307	C8orf33	chromosome 8 open reading frame 33 [Source:HGNC Symbol;Acc:HGNC:26104]	8	2639.67	-0.710225	2.06678e-12
ENSG00000110717	NDUFS8	NADH dehydrogenase (ubiquinone) Fe-S protein 8, 23kDa (NADH-coenzyme Q reductase) [Source:HGNC Symbol;Acc:HGNC:7715]	11	3239.19	-0.6685	2.12931e-12
ENSG00000226174	TEX22	testis expressed 22 [Source:HGNC Symbol;Acc:HGNC:40026]	14	213.537	1.56579	2.21696e-12
ENSG00000115946	PNO1	partner of NOB1 homolog [Source:HGNC Symbol;Acc:HGNC:32790]	2	1376.76	-0.930979	2.22399e-12
ENSG00000184164	CRELD2	cysteine-rich with EGF-like domains 2 [Source:HGNC Symbol;Acc:HGNC:28150]	22	2955.15	1.19068	2.2375e-12
ENSG00000120694	HSPH1	heat shock 105kDa/110kDa protein 1 [Source:HGNC Symbol;Acc:HGNC:16969]	13	7266.03	-0.979051	2.31263e-12
ENSG00000126698	DNAJC8	DnaJ (Hsp40) homolog, subfamily C, member 8 [Source:HGNC Symbol;Acc:HGNC:15470]	1	4781.7	-0.745492	2.31263e-12
ENSG00000161996	WDR90	WD repeat domain 90 [Source:HGNC Symbol;Acc:HGNC:26960]	16	3081.34	0.6544	2.49132e-12
ENSG00000123136	DDX39A	DEAD (Asp-Glu-Ala-Asp) box polypeptide 39A [Source:HGNC Symbol;Acc:HGNC:17821]	19	8712.53	-0.603989	2.64772e-12
ENSG00000137288	UQCC2	ubiquinol-cytochrome c reductase complex assembly factor 2 [Source:HGNC Symbol;Acc:HGNC:21237]	6	1364.94	-0.818954	2.6784e-12
ENSG00000120686	UFM1	ubiquitin-fold modifier 1 [Source:HGNC Symbol;Acc:HGNC:20597]	13	2575.25	0.749724	2.75068e-12
ENSG00000137692	DCUN1D5	DCN1, defective in cullin neddylation 1, domain containing 5 [Source:HGNC Symbol;Acc:HGNC:28409]	11	1944	-0.827357	2.80036e-12
ENSG00000138363	ATIC	5-aminoimidazole-4-carboxamide ribonucleotide formyltransferase/IMP cyclohydrolase [Source:HGNC Symbol;Acc:HGNC:794]	2	8953.07	-0.784551	2.81571e-12
ENSG00000127314	RAP1B	RAP1B, member of RAS oncogene family [Source:HGNC Symbol;Acc:HGNC:9857]	12	3286.89	-0.615822	2.84476e-12
ENSG00000230055	NA	NA	NA	877.162	-1.13624	2.84476e-12
ENSG00000173821	RNF213	ring finger protein 213 [Source:HGNC Symbol;Acc:HGNC:14539]	17	7439.19	0.789612	2.89357e-12
ENSG00000101347	SAMHD1	SAM domain and HD domain 1 [Source:HGNC Symbol;Acc:HGNC:15925]	20	1397.75	-1.16496	2.91673e-12
ENSG00000125875	TBC1D20	TBC1 domain family, member 20 [Source:HGNC Symbol;Acc:HGNC:16133]	20	2055.48	0.682817	2.95316e-12
ENSG00000167460	TPM4	tropomyosin 4 [Source:HGNC Symbol;Acc:HGNC:12013]	19	18599.6	-0.752676	2.95316e-12
ENSG00000011260	UTP18	UTP18 small subunit (SSU) processome component homolog (yeast) [Source:HGNC Symbol;Acc:HGNC:24274]	17	2835.4	-0.728101	2.96172e-12
ENSG00000123505	AMD1	adenosylmethionine decarboxylase 1 [Source:HGNC Symbol;Acc:HGNC:457]	6	2956.37	-0.893477	3.0392e-12
ENSG00000165915	SLC39A13	solute carrier family 39 (zinc transporter), member 13 [Source:HGNC Symbol;Acc:HGNC:20859]	11	1096.55	0.730433	3.06002e-12
ENSG00000239672	NME1	NME/NM23 nucleoside diphosphate kinase 1 [Source:HGNC Symbol;Acc:HGNC:7849]	17	597.126	-1.15965	3.1329e-12
ENSG00000166902	MRPL16	mitochondrial ribosomal protein L16 [Source:HGNC Symbol;Acc:HGNC:14476]	11	2735.7	-0.607868	3.17126e-12
ENSG00000187912	CLEC17A	C-type lectin domain family 17, member A [Source:HGNC Symbol;Acc:HGNC:34520]	19	1098.23	-2.5091	3.28084e-12
ENSG00000006744	ELAC2	elaC ribonuclease Z 2 [Source:HGNC Symbol;Acc:HGNC:14198]	17	3949.73	-0.733094	3.31097e-12
ENSG00000172757	CFL1	cofilin 1 (non-muscle) [Source:HGNC Symbol;Acc:HGNC:1874]	11	33331.4	-1.12456	3.34699e-12
ENSG00000204209	DAXX	death-domain associated protein [Source:HGNC Symbol;Acc:HGNC:2681]	6	4283.33	-0.652566	3.47105e-12
ENSG00000101220	C20orf27	chromosome 20 open reading frame 27 [Source:HGNC Symbol;Acc:HGNC:15873]	20	3282.01	-0.980945	3.53104e-12
ENSG00000205356	TECPR1	tectonin beta-propeller repeat containing 1 [Source:HGNC Symbol;Acc:HGNC:22214]	7	2909.94	0.712414	3.57421e-12
ENSG00000035499	DEPDC1B	DEP domain containing 1B [Source:HGNC Symbol;Acc:HGNC:24902]	5	1359.87	-0.798949	3.59179e-12
ENSG00000160593	AMICA1	adhesion molecule, interacts with CXADR antigen 1 [Source:HGNC Symbol;Acc:HGNC:19084]	11	817.742	-0.803002	3.64395e-12
ENSG00000165271	NOL6	nucleolar protein 6 (RNA-associated) [Source:HGNC Symbol;Acc:HGNC:19910]	9	5806.77	-0.780054	3.85296e-12
ENSG00000188690	UROS	uroporphyrinogen III synthase [Source:HGNC Symbol;Acc:HGNC:12592]	10	2495.11	-0.742833	3.85296e-12
ENSG00000163170	BOLA3	bolA family member 3 [Source:HGNC Symbol;Acc:HGNC:24415]	2	552.175	-1.08638	3.86856e-12
ENSG00000110031	LPXN	leupaxin [Source:HGNC Symbol;Acc:HGNC:14061]	11	4866.77	-0.585463	3.9704e-12
ENSG00000133134	BEX2	brain expressed X-linked 2 [Source:HGNC Symbol;Acc:HGNC:30933]	X	419.581	2.69006	4.08766e-12
ENSG00000107862	GBF1	golgi brefeldin A resistant guanine nucleotide exchange factor 1 [Source:HGNC Symbol;Acc:HGNC:4181]	10	6131.52	0.586238	4.39064e-12
ENSG00000214176	PLEKHM1P	pleckstrin homology domain containing, family M (with RUN domain) member 1 pseudogene [Source:HGNC Symbol;Acc:HGNC:35411]	17	782.706	1.04218	4.62237e-12
ENSG00000150990	DHX37	DEAH (Asp-Glu-Ala-His) box polypeptide 37 [Source:HGNC Symbol;Acc:HGNC:17210]	12	5047.29	-0.835666	4.68039e-12
ENSG00000027001	MIPEP	mitochondrial intermediate peptidase [Source:HGNC Symbol;Acc:HGNC:7104]	13	950.639	-1.05683	4.7892e-12
ENSG00000184983	NDUFA6	NADH dehydrogenase (ubiquinone) 1 alpha subcomplex, 6, 14kDa [Source:HGNC Symbol;Acc:HGNC:7690]	22	3496.05	-0.884724	4.88722e-12
ENSG00000075643	MOCOS	molybdenum cofactor sulfurase [Source:HGNC Symbol;Acc:HGNC:18234]	18	502.16	5.07483	5.08997e-12
ENSG00000176340	COX8A	cytochrome c oxidase subunit VIIIA (ubiquitous) [Source:HGNC Symbol;Acc:HGNC:2294]	11	996.552	-1.02912	5.08997e-12
ENSG00000198618	PPIAP22	peptidylprolyl isomerase A (cyclophilin A) pseudogene 22 [Source:HGNC Symbol;Acc:HGNC:17236]	21	3225.85	-0.933784	5.08997e-12
ENSG00000075415	SLC25A3	solute carrier family 25 (mitochondrial carrier; phosphate carrier), member 3 [Source:HGNC Symbol;Acc:HGNC:10989]	12	16136.8	-0.699344	5.10473e-12
ENSG00000035687	ADSS	adenylosuccinate synthase [Source:HGNC Symbol;Acc:HGNC:292]	1	2468.36	-0.628058	5.14992e-12
ENSG00000131401	NAPSB	napsin B aspartic peptidase, pseudogene [Source:HGNC Symbol;Acc:HGNC:13396]	19	1459.34	-3.42754	5.2556e-12
ENSG00000161980	POLR3K	polymerase (RNA) III (DNA directed) polypeptide K, 12.3 kDa [Source:HGNC Symbol;Acc:HGNC:14121]	16	1724.52	-1.07758	5.30267e-12
ENSG00000105204	DYRK1B	dual-specificity tyrosine-(Y)-phosphorylation regulated kinase 1B [Source:HGNC Symbol;Acc:HGNC:3092]	19	391.266	1.88996	5.37902e-12
ENSG00000155961	RAB39B	RAB39B, member RAS oncogene family [Source:HGNC Symbol;Acc:HGNC:16499]	X	711.921	1.31357	5.41732e-12
ENSG00000185864	NPIPB4	nuclear pore complex interacting protein family, member B4 [Source:HGNC Symbol;Acc:HGNC:41985]	16	4186.94	1.1527	5.42454e-12
ENSG00000129235	TXNDC17	thioredoxin domain containing 17 [Source:HGNC Symbol;Acc:HGNC:28218]	17	884.203	-0.834899	5.55278e-12
ENSG00000223745			1	825.531	1.19178	5.57562e-12
ENSG00000050405	LIMA1	LIM domain and actin binding 1 [Source:HGNC Symbol;Acc:HGNC:24636]	12	1215.47	-1.31507	6.06128e-12
ENSG00000023734	STRAP	serine/threonine kinase receptor associated protein [Source:HGNC Symbol;Acc:HGNC:30796]	12	5813.52	-0.619764	6.44261e-12
ENSG00000171861	RNMTL1	RNA methyltransferase like 1 [Source:HGNC Symbol;Acc:HGNC:18485]	17	1222.26	-0.875404	6.52945e-12
ENSG00000183684	ALYREF	Aly/REF export factor [Source:HGNC Symbol;Acc:HGNC:19071]	17	6317.22	-0.878864	6.58479e-12
ENSG00000111640	GAPDH	glyceraldehyde-3-phosphate dehydrogenase [Source:HGNC Symbol;Acc:HGNC:4141]	12	104952	-0.873386	6.7149e-12
ENSG00000082153	BZW1	basic leucine zipper and W2 domains 1 [Source:HGNC Symbol;Acc:HGNC:18380]	2	8625.38	-0.626549	7.03222e-12
ENSG00000105443	CYTH2	cytohesin 2 [Source:HGNC Symbol;Acc:HGNC:9502]	19	1577.59	0.751416	7.09451e-12
ENSG00000128159	TUBGCP6	tubulin, gamma complex associated protein 6 [Source:HGNC Symbol;Acc:HGNC:18127]	22	5553.19	0.614722	7.18523e-12
ENSG00000143977	SNRPG	small nuclear ribonucleoprotein polypeptide G [Source:HGNC Symbol;Acc:HGNC:11163]	2	2963.91	-1.13968	7.35971e-12
ENSG00000229944	EIF4EP2	eukaryotic translation initiation factor 4E pseudogene 2 [Source:HGNC Symbol;Acc:HGNC:32428]	17	973.174	-0.800021	7.39793e-12
ENSG00000102547	CAB39L	calcium binding protein 39-like [Source:HGNC Symbol;Acc:HGNC:20290]	13	374.434	-1.51601	7.40275e-12
ENSG00000033100	CHPF2	chondroitin polymerizing factor 2 [Source:HGNC Symbol;Acc:HGNC:29270]	7	4028.27	0.704792	7.64034e-12
ENSG00000106080	FKBP14	FK506 binding protein 14, 22 kDa [Source:HGNC Symbol;Acc:HGNC:18625]	7	280.714	1.70736	7.70989e-12
ENSG00000254206	NPIPB11	nuclear pore complex interacting protein family, member B11 [Source:HGNC Symbol;Acc:HGNC:37453]	16	578.452	1.18266	7.73505e-12
ENSG00000170312	CDK1	cyclin-dependent kinase 1 [Source:HGNC Symbol;Acc:HGNC:1722]	10	3278.2	-0.941097	7.85986e-12
ENSG00000178921	PFAS	phosphoribosylformylglycinamidine synthase [Source:HGNC Symbol;Acc:HGNC:8863]	17	6188.42	-0.849627	8.36772e-12
ENSG00000172172	MRPL13	mitochondrial ribosomal protein L13 [Source:HGNC Symbol;Acc:HGNC:14278]	8	1070.08	-0.923646	8.68453e-12
ENSG00000173465	SSSCA1	Sjogren syndrome/scleroderma autoantigen 1 [Source:HGNC Symbol;Acc:HGNC:11328]	11	1449.53	-0.811742	8.77269e-12
ENSG00000197345	MRPL21	mitochondrial ribosomal protein L21 [Source:HGNC Symbol;Acc:HGNC:14479]	11	1798.31	-0.860575	8.80295e-12
ENSG00000090273	NUDC	nudC nuclear distribution protein [Source:HGNC Symbol;Acc:HGNC:8045]	1	10222	-0.825062	9.04011e-12
ENSG00000117399	CDC20	cell division cycle 20 [Source:HGNC Symbol;Acc:HGNC:1723]	1	7206.11	-1.1258	9.2527e-12
ENSG00000181035	SLC25A42	solute carrier family 25, member 42 [Source:HGNC Symbol;Acc:HGNC:28380]	19	750.129	1.06157	9.48744e-12
ENSG00000144909	OSBPL11	oxysterol binding protein-like 11 [Source:HGNC Symbol;Acc:HGNC:16397]	3	1788.61	-0.680928	1.02097e-11
ENSG00000127922	SHFM1	split hand/foot malformation (ectrodactyly) type 1 [Source:HGNC Symbol;Acc:HGNC:10845]	7	2302.01	-0.679566	1.04974e-11
ENSG00000121390	PSPC1	paraspeckle component 1 [Source:HGNC Symbol;Acc:HGNC:20320]	13	4915.3	-0.676011	1.10016e-11
ENSG00000151465	CDC123	cell division cycle 123 [Source:HGNC Symbol;Acc:HGNC:16827]	10	3288.64	-0.884943	1.14908e-11
ENSG00000088992	TESC	tescalcin [Source:HGNC Symbol;Acc:HGNC:26065]	12	1390.77	-1.72674	1.17225e-11
ENSG00000130429	ARPC1B	actin related protein 2/3 complex, subunit 1B, 41kDa [Source:HGNC Symbol;Acc:HGNC:704]	7	4424.28	-1.12741	1.17225e-11
ENSG00000138430	OLA1	Obg-like ATPase 1 [Source:HGNC Symbol;Acc:HGNC:28833]	2	2527.17	-0.591445	1.22009e-11
ENSG00000114956	DGUOK	deoxyguanosine kinase [Source:HGNC Symbol;Acc:HGNC:2858]	2	1597.1	-0.802692	1.32491e-11
ENSG00000126602	TRAP1	TNF receptor-associated protein 1 [Source:HGNC Symbol;Acc:HGNC:16264]	16	6024.01	-0.866013	1.34309e-11
ENSG00000109756	RAPGEF2	Rap guanine nucleotide exchange factor (GEF) 2 [Source:HGNC Symbol;Acc:HGNC:16854]	4	952.959	0.756093	1.39554e-11
ENSG00000078237	TIGAR	TP53 induced glycolysis regulatory phosphatase [Source:HGNC Symbol;Acc:HGNC:1185]	12	821.519	-1.00117	1.47041e-11
ENSG00000168393	DTYMK	deoxythymidylate kinase (thymidylate kinase) [Source:HGNC Symbol;Acc:HGNC:3061]	2	2982.93	-0.898383	1.47786e-11
ENSG00000135074	ADAM19	ADAM metallopeptidase domain 19 [Source:HGNC Symbol;Acc:HGNC:197]	5	2197.92	-1.0964	1.48825e-11
ENSG00000167863	ATP5H	ATP synthase, H+ transporting, mitochondrial Fo complex, subunit d [Source:HGNC Symbol;Acc:HGNC:845]	17	1232.19	-0.761125	1.48916e-11
ENSG00000186654	PRR5	proline rich 5 (renal) [Source:HGNC Symbol;Acc:HGNC:31682]	22	823.334	0.954818	1.50564e-11
ENSG00000013275	PSMC4	proteasome (prosome, macropain) 26S subunit, ATPase, 4 [Source:HGNC Symbol;Acc:HGNC:9551]	19	4968.71	-0.653455	1.52155e-11
ENSG00000167393	PPP2R3B	protein phosphatase 2, regulatory subunit B'', beta [Source:HGNC Symbol;Acc:HGNC:13417]	X	7305.97	0.93147	1.5718e-11
ENSG00000101986	ABCD1	ATP-binding cassette, sub-family D (ALD), member 1 [Source:HGNC Symbol;Acc:HGNC:61]	X	3202.08	-1.30044	1.67698e-11
ENSG00000237094			1	1349.01	1.0042	1.69273e-11
ENSG00000044090	CUL7	cullin 7 [Source:HGNC Symbol;Acc:HGNC:21024]	6	1316.31	0.771657	1.71128e-11
ENSG00000160877	NACC1	nucleus accumbens associated 1, BEN and BTB (POZ) domain containing [Source:HGNC Symbol;Acc:HGNC:20967]	19	6008.91	-0.841806	1.74843e-11
ENSG00000164405	UQCRQ	ubiquinol-cytochrome c reductase, complex III subunit VII, 9.5kDa [Source:HGNC Symbol;Acc:HGNC:29594]	5	2695.41	-0.804898	1.78184e-11
ENSG00000245849	RAD51-AS1	RAD51 antisense RNA 1 (head to head) [Source:HGNC Symbol;Acc:HGNC:48621]	15	207.317	1.52902	1.81252e-11
ENSG00000115306	SPTBN1	spectrin, beta, non-erythrocytic 1 [Source:HGNC Symbol;Acc:HGNC:11275]	2	31851.6	0.622562	1.82488e-11
ENSG00000163882	POLR2H	polymerase (RNA) II (DNA directed) polypeptide H [Source:HGNC Symbol;Acc:HGNC:9195]	3	2249.8	-0.688478	1.8363e-11
ENSG00000181026	AEN	apoptosis enhancing nuclease [Source:HGNC Symbol;Acc:HGNC:25722]	15	5335.14	-0.755648	1.84784e-11
ENSG00000135775	COG2	component of oligomeric golgi complex 2 [Source:HGNC Symbol;Acc:HGNC:6546]	1	1914.74	-0.62174	1.91901e-11
ENSG00000140395	WDR61	WD repeat domain 61 [Source:HGNC Symbol;Acc:HGNC:30300]	15	2062.44	-0.63857	1.95643e-11
ENSG00000165916	PSMC3	proteasome (prosome, macropain) 26S subunit, ATPase, 3 [Source:HGNC Symbol;Acc:HGNC:9549]	11	12845.3	-0.862772	1.98397e-11
ENSG00000167995	BEST1	bestrophin 1 [Source:HGNC Symbol;Acc:HGNC:12703]	11	149.201	4.30373	2.11254e-11
ENSG00000227057	WDR46	WD repeat domain 46 [Source:HGNC Symbol;Acc:HGNC:13923]	6	3984.13	-0.749998	2.1282e-11
ENSG00000147804	SLC39A4	solute carrier family 39 (zinc transporter), member 4 [Source:HGNC Symbol;Acc:HGNC:17129]	8	654.718	-0.904039	2.13389e-11
ENSG00000096063	SRPK1	SRSF protein kinase 1 [Source:HGNC Symbol;Acc:HGNC:11305]	6	4934.96	-0.64495	2.1458e-11
ENSG00000164687	FABP5	fatty acid binding protein 5 (psoriasis-associated) [Source:HGNC Symbol;Acc:HGNC:3560]	8	2996.06	-0.789422	2.16129e-11
ENSG00000120526	NUDCD1	NudC domain containing 1 [Source:HGNC Symbol;Acc:HGNC:24306]	8	1473.7	-0.692067	2.20015e-11
ENSG00000175197	DDIT3	DNA-damage-inducible transcript 3 [Source:HGNC Symbol;Acc:HGNC:2726]	12	1405.17	2.29723	2.21131e-11
ENSG00000102978	POLR2C	polymerase (RNA) II (DNA directed) polypeptide C, 33kDa [Source:HGNC Symbol;Acc:HGNC:9189]	16	2896.68	-0.62408	2.21131e-11
ENSG00000137404	NRM	nurim (nuclear envelope membrane protein) [Source:HGNC Symbol;Acc:HGNC:8003]	6	1507.47	-0.816274	2.21131e-11
ENSG00000119718	EIF2B2	eukaryotic translation initiation factor 2B, subunit 2 beta, 39kDa [Source:HGNC Symbol;Acc:HGNC:3258]	14	1336.71	-0.759027	2.22293e-11
ENSG00000177700	POLR2L	polymerase (RNA) II (DNA directed) polypeptide L, 7.6kDa [Source:HGNC Symbol;Acc:HGNC:9199]	11	3388.23	-1.17418	2.30064e-11
ENSG00000101003	GINS1	GINS complex subunit 1 (Psf1 homolog) [Source:HGNC Symbol;Acc:HGNC:28980]	20	2476.45	-0.848879	2.33011e-11
ENSG00000167566	NCKAP5L	NCK-associated protein 5-like [Source:HGNC Symbol;Acc:HGNC:29321]	12	843.713	1.02273	2.38403e-11
ENSG00000163528	CHCHD4	coiled-coil-helix-coiled-coil-helix domain containing 4 [Source:HGNC Symbol;Acc:HGNC:26467]	3	732.764	-0.883856	2.41032e-11
ENSG00000198931	APRT	adenine phosphoribosyltransferase [Source:HGNC Symbol;Acc:HGNC:626]	16	6550.69	-0.89453	2.44506e-11
ENSG00000166337	TAF10	TAF10 RNA polymerase II, TATA box binding protein (TBP)-associated factor, 30kDa [Source:HGNC Symbol;Acc:HGNC:11543]	11	3928.59	-0.722281	2.45275e-11
ENSG00000167548	KMT2D	lysine (K)-specific methyltransferase 2D [Source:HGNC Symbol;Acc:HGNC:7133]	12	4620.42	0.714237	2.4584e-11
ENSG00000173531	MST1	macrophage stimulating 1 [Source:HGNC Symbol;Acc:HGNC:7380]	3	462.13	1.20562	2.56882e-11
ENSG00000106133	NSUN5P2	NOP2/Sun domain family, member 5 pseudogene 2 [Source:HGNC Symbol;Acc:HGNC:16609]	7	908.56	0.81848	2.68235e-11
ENSG00000168970	JMJD7-PLA2G4B	JMJD7-PLA2G4B readthrough [Source:HGNC Symbol;Acc:HGNC:34449]	15	166.323	1.57419	2.81093e-11
ENSG00000137713	PPP2R1B	protein phosphatase 2, regulatory subunit A, beta [Source:HGNC Symbol;Acc:HGNC:9303]	11	2306.71	-0.802841	2.83187e-11
ENSG00000143314	MRPL24	mitochondrial ribosomal protein L24 [Source:HGNC Symbol;Acc:HGNC:14037]	1	2330.7	-0.700243	2.83209e-11
ENSG00000272645			1	310.036	1.30235	2.87207e-11
ENSG00000147684	NDUFB9	NADH dehydrogenase (ubiquinone) 1 beta subcomplex, 9, 22kDa [Source:HGNC Symbol;Acc:HGNC:7704]	8	3174.69	-0.818153	2.8771e-11
ENSG00000138385	SSB	Sjogren syndrome antigen B (autoantigen La) [Source:HGNC Symbol;Acc:HGNC:11316]	2	3261.64	-0.696124	2.9834e-11
ENSG00000134802	SLC43A3	solute carrier family 43, member 3 [Source:HGNC Symbol;Acc:HGNC:17466]	11	2685.68	-1.02704	3.05558e-11
ENSG00000151240	DIP2C	disco-interacting protein 2 homolog C [Source:HGNC Symbol;Acc:HGNC:29150]	10	1301.16	1.17832	3.07508e-11
ENSG00000083720	OXCT1	3-oxoacid CoA transferase 1 [Source:HGNC Symbol;Acc:HGNC:8527]	5	3396.66	-0.616548	3.08896e-11
ENSG00000162129	CLPB	ClpB homolog, mitochondrial AAA ATPase chaperonin [Source:HGNC Symbol;Acc:HGNC:30664]	11	2594.4	-1.04225	3.18656e-11
ENSG00000230606			2	273.927	1.59886	3.5852e-11
ENSG00000138760	SCARB2	scavenger receptor class B, member 2 [Source:HGNC Symbol;Acc:HGNC:1665]	4	2751.24	0.771666	3.7383e-11
ENSG00000048471	SNX29	sorting nexin 29 [Source:HGNC Symbol;Acc:HGNC:30542]	16	4570.26	0.937246	3.74523e-11
ENSG00000183527	PSMG1	proteasome (prosome, macropain) assembly chaperone 1 [Source:HGNC Symbol;Acc:HGNC:3043]	21	1821.21	-0.678738	3.81181e-11
ENSG00000251369	ZNF550	zinc finger protein 550 [Source:HGNC Symbol;Acc:HGNC:28643]	19	826.303	1.06862	3.98816e-11
ENSG00000155561	NUP205	nucleoporin 205kDa [Source:HGNC Symbol;Acc:HGNC:18658]	7	6975.49	-0.675958	4.03089e-11
ENSG00000188747	NOXA1	NADPH oxidase activator 1 [Source:HGNC Symbol;Acc:HGNC:10668]	9	425.499	1.50957	4.19617e-11
ENSG00000088833	NSFL1C	NSFL1 (p97) cofactor (p47) [Source:HGNC Symbol;Acc:HGNC:15912]	20	3903.12	-0.750849	4.32289e-11
ENSG00000144445	KANSL1L	KAT8 regulatory NSL complex subunit 1-like [Source:HGNC Symbol;Acc:HGNC:26310]	2	746.482	1.08396	4.50127e-11
ENSG00000101104	PABPC1L	poly(A) binding protein, cytoplasmic 1-like [Source:HGNC Symbol;Acc:HGNC:15797]	20	1797.26	2.00441	4.82548e-11
ENSG00000166197	NOLC1	nucleolar and coiled-body phosphoprotein 1 [Source:HGNC Symbol;Acc:HGNC:15608]	10	19540.7	-0.642576	4.97156e-11
ENSG00000134697	GNL2	guanine nucleotide binding protein-like 2 (nucleolar) [Source:HGNC Symbol;Acc:HGNC:29925]	1	4031.71	-0.625735	5.07996e-11
ENSG00000076382	SPAG5	sperm associated antigen 5 [Source:HGNC Symbol;Acc:HGNC:13452]	17	4763.27	-0.655776	5.1391e-11
ENSG00000158042	MRPL17	mitochondrial ribosomal protein L17 [Source:HGNC Symbol;Acc:HGNC:14053]	11	1936.28	-0.704307	5.14195e-11
ENSG00000173889	PHC3	polyhomeotic homolog 3 (Drosophila) [Source:HGNC Symbol;Acc:HGNC:15682]	3	1571.82	0.702327	5.63945e-11
ENSG00000114850	SSR3	signal sequence receptor, gamma (translocon-associated protein gamma) [Source:HGNC Symbol;Acc:HGNC:11325]	3	8784.78	1.07044	5.77945e-11
ENSG00000142611	PRDM16	PR domain containing 16 [Source:HGNC Symbol;Acc:HGNC:14000]	1	78.9357	3.28244	5.90208e-11
ENSG00000107281	NPDC1	neural proliferation, differentiation and control, 1 [Source:HGNC Symbol;Acc:HGNC:7899]	9	761.297	2.32343	5.91204e-11
ENSG00000004777	ARHGAP33	Rho GTPase activating protein 33 [Source:HGNC Symbol;Acc:HGNC:23085]	19	917.715	1.06897	5.94677e-11
ENSG00000179364	PACS2	phosphofurin acidic cluster sorting protein 2 [Source:HGNC Symbol;Acc:HGNC:23794]	14	3733.15	0.77335	6.09675e-11
ENSG00000273151			7	216.173	2.13133	6.17705e-11
ENSG00000270933			7	111.304	2.06294	6.24267e-11
ENSG00000154305	MIA3	melanoma inhibitory activity family, member 3 [Source:HGNC Symbol;Acc:HGNC:24008]	1	2555.97	0.916896	6.29185e-11
ENSG00000181924	COA4	cytochrome c oxidase assembly factor 4 homolog [Source:HGNC Symbol;Acc:HGNC:24604]	11	3644.27	-0.83446	6.29509e-11
ENSG00000065978	YBX1	Y box binding protein 1 [Source:HGNC Symbol;Acc:HGNC:8014]	1	47946.9	-0.895418	6.30062e-11
ENSG00000160563	MED27	mediator complex subunit 27 [Source:HGNC Symbol;Acc:HGNC:2377]	9	1232.04	-0.830617	6.52202e-11
ENSG00000135698	MPHOSPH6	M-phase phosphoprotein 6 [Source:HGNC Symbol;Acc:HGNC:7214]	16	658.122	-0.928394	6.58555e-11
ENSG00000184009	ACTG1	actin gamma 1 [Source:HGNC Symbol;Acc:HGNC:144]	17	116377	-0.947655	6.63035e-11
ENSG00000135968	GCC2	GRIP and coiled-coil domain containing 2 [Source:HGNC Symbol;Acc:HGNC:23218]	2	935.654	0.742773	6.74233e-11
ENSG00000136240	KDELR2	KDEL (Lys-Asp-Glu-Leu) endoplasmic reticulum protein retention receptor 2 [Source:HGNC Symbol;Acc:HGNC:6305]	7	3896.35	0.717062	6.79608e-11
ENSG00000004142	POLDIP2	polymerase (DNA-directed), delta interacting protein 2 [Source:HGNC Symbol;Acc:HGNC:23781]	17	7431.02	-0.731465	7.21381e-11
ENSG00000204775	NA	NA	NA	5690.37	-0.932105	7.31649e-11
ENSG00000167553	TUBA1C	tubulin, alpha 1c [Source:HGNC Symbol;Acc:HGNC:20768]	12	12047.2	-0.839258	7.49744e-11
ENSG00000171992	SYNPO	synaptopodin [Source:HGNC Symbol;Acc:HGNC:30672]	5	1545.95	-1.22735	7.49744e-11
ENSG00000063244	U2AF2	U2 small nuclear RNA auxiliary factor 2 [Source:HGNC Symbol;Acc:HGNC:23156]	19	17490.7	-0.630844	7.83806e-11
ENSG00000006025	OSBPL7	oxysterol binding protein-like 7 [Source:HGNC Symbol;Acc:HGNC:16387]	17	1051.07	0.687623	8.23667e-11
ENSG00000085733	CTTN	cortactin [Source:HGNC Symbol;Acc:HGNC:3338]	11	751.505	3.12916	8.52579e-11
ENSG00000175463	TBC1D10C	TBC1 domain family, member 10C [Source:HGNC Symbol;Acc:HGNC:24702]	11	1932.09	-0.830176	8.88409e-11
ENSG00000100028	SNRPD3	small nuclear ribonucleoprotein D3 polypeptide 18kDa [Source:HGNC Symbol;Acc:HGNC:11160]	22	4261.09	-0.626578	8.90092e-11
ENSG00000213445	SIPA1	signal-induced proliferation-associated 1 [Source:HGNC Symbol;Acc:HGNC:10885]	11	4667.3	-0.767477	9.12462e-11
ENSG00000145476	CYP4V2	cytochrome P450, family 4, subfamily V, polypeptide 2 [Source:HGNC Symbol;Acc:HGNC:23198]	4	605.514	1.08013	9.31389e-11
ENSG00000243927	MRPS6	mitochondrial ribosomal protein S6 [Source:HGNC Symbol;Acc:HGNC:14051]	21	788.36	-1.19356	9.54804e-11
ENSG00000101365	IDH3B	isocitrate dehydrogenase 3 (NAD+) beta [Source:HGNC Symbol;Acc:HGNC:5385]	20	5526.19	-0.668086	9.67672e-11
ENSG00000129003	VPS13C	vacuolar protein sorting 13 homolog C (S. cerevisiae) [Source:HGNC Symbol;Acc:HGNC:23594]	15	4318.91	0.746417	9.86257e-11
ENSG00000115286	NDUFS7	NADH dehydrogenase (ubiquinone) Fe-S protein 7, 20kDa (NADH-coenzyme Q reductase) [Source:HGNC Symbol;Acc:HGNC:7714]	19	2493.89	-0.817428	9.88971e-11
ENSG00000156697	UTP14A	UTP14, U3 small nucleolar ribonucleoprotein, homolog A (yeast) [Source:HGNC Symbol;Acc:HGNC:10665]	X	2138.89	-0.635525	1.00824e-10
ENSG00000183617	MRPL54	mitochondrial ribosomal protein L54 [Source:HGNC Symbol;Acc:HGNC:16685]	19	1442.77	-0.999391	1.04636e-10
ENSG00000212994	RPS26P6	ribosomal protein S26 pseudogene 6 [Source:HGNC Symbol;Acc:HGNC:31090]	8	692.434	-1.07302	1.04636e-10
ENSG00000169021	UQCRFS1	ubiquinol-cytochrome c reductase, Rieske iron-sulfur polypeptide 1 [Source:HGNC Symbol;Acc:HGNC:12587]	19	4303.27	-0.75577	1.05036e-10
ENSG00000221963	APOL6	apolipoprotein L, 6 [Source:HGNC Symbol;Acc:HGNC:14870]	22	1175.65	1.78838	1.14009e-10
ENSG00000122034	GTF3A	general transcription factor IIIA [Source:HGNC Symbol;Acc:HGNC:4662]	13	5793.36	-0.746176	1.14012e-10
ENSG00000156711	MAPK13	mitogen-activated protein kinase 13 [Source:HGNC Symbol;Acc:HGNC:6875]	6	1110.61	-1.55226	1.14597e-10
ENSG00000160208	RRP1B	ribosomal RNA processing 1B [Source:HGNC Symbol;Acc:HGNC:23818]	21	6584.05	-0.680049	1.15108e-10
ENSG00000158321	AUTS2	autism susceptibility candidate 2 [Source:HGNC Symbol;Acc:HGNC:14262]	7	4050.65	0.675989	1.16535e-10
ENSG00000172661	FAM21C	family with sequence similarity 21, member C [Source:HGNC Symbol;Acc:HGNC:23414]	10	2526.93	0.662344	1.25913e-10
ENSG00000178105	DDX10	DEAD (Asp-Glu-Ala-Asp) box polypeptide 10 [Source:HGNC Symbol;Acc:HGNC:2735]	11	2285.69	-0.828714	1.27134e-10
ENSG00000010256	UQCRC1	ubiquinol-cytochrome c reductase core protein I [Source:HGNC Symbol;Acc:HGNC:12585]	3	8467.97	-0.891843	1.3158e-10
ENSG00000054277	OPN3	opsin 3 [Source:HGNC Symbol;Acc:HGNC:14007]	1	995.546	-0.70302	1.34174e-10
ENSG00000167461	RAB8A	RAB8A, member RAS oncogene family [Source:HGNC Symbol;Acc:HGNC:7007]	19	1893.17	-0.829179	1.37877e-10
ENSG00000171202	TMEM126A	transmembrane protein 126A [Source:HGNC Symbol;Acc:HGNC:25382]	11	974.41	-0.706803	1.4414e-10
ENSG00000138688	KIAA1109	KIAA1109 [Source:HGNC Symbol;Acc:HGNC:26953]	4	1876.27	0.83092	1.48453e-10
ENSG00000170006	TMEM154	transmembrane protein 154 [Source:HGNC Symbol;Acc:HGNC:26489]	4	1152.36	1.26398	1.48453e-10
ENSG00000130748	TMEM160	transmembrane protein 160 [Source:HGNC Symbol;Acc:HGNC:26042]	19	1565.28	-0.703974	1.49213e-10
ENSG00000197081	IGF2R	insulin-like growth factor 2 receptor [Source:HGNC Symbol;Acc:HGNC:5467]	6	6133.8	0.822908	1.52314e-10
ENSG00000227671			1	1043.18	0.788243	1.61366e-10
ENSG00000235194	PPP1R3E	protein phosphatase 1, regulatory subunit 3E [Source:HGNC Symbol;Acc:HGNC:14943]	14	976.262	1.65913	1.61859e-10
ENSG00000110880	CORO1C	coronin, actin binding protein, 1C [Source:HGNC Symbol;Acc:HGNC:2254]	12	7566.39	-0.867695	1.62318e-10
ENSG00000010165	METTL13	methyltransferase like 13 [Source:HGNC Symbol;Acc:HGNC:24248]	1	2990.19	-0.667758	1.62344e-10
ENSG00000104904	OAZ1	ornithine decarboxylase antizyme 1 [Source:HGNC Symbol;Acc:HGNC:8095]	19	26439.4	-0.890332	1.62925e-10
ENSG00000198466	ZNF587	zinc finger protein 587 [Source:HGNC Symbol;Acc:HGNC:30955]	19	854.391	0.807555	1.64488e-10
ENSG00000135124	P2RX4	purinergic receptor P2X, ligand gated ion channel, 4 [Source:HGNC Symbol;Acc:HGNC:8535]	12	843.57	0.855082	1.68449e-10
ENSG00000187650	VMAC	vimentin-type intermediate filament associated coiled-coil protein [Source:HGNC Symbol;Acc:HGNC:33803]	19	246.463	1.4669	1.68449e-10
ENSG00000136152	COG3	component of oligomeric golgi complex 3 [Source:HGNC Symbol;Acc:HGNC:18619]	13	1352.99	0.850653	1.75816e-10
ENSG00000040531	CTNS	cystinosin, lysosomal cystine transporter [Source:HGNC Symbol;Acc:HGNC:2518]	17	459.292	0.926514	1.78867e-10
ENSG00000118689	FOXO3	forkhead box O3 [Source:HGNC Symbol;Acc:HGNC:3821]	6	577.825	0.801977	1.81564e-10
ENSG00000076248	UNG	uracil DNA glycosylase [Source:HGNC Symbol;Acc:HGNC:12572]	12	4239.59	-0.712542	1.85657e-10
ENSG00000160256	FAM207A	family with sequence similarity 207, member A [Source:HGNC Symbol;Acc:HGNC:15811]	21	1386.86	-0.666383	1.90378e-10
ENSG00000124172	ATP5E	ATP synthase, H+ transporting, mitochondrial F1 complex, epsilon subunit [Source:HGNC Symbol;Acc:HGNC:838]	20	3926.83	-0.825364	1.91902e-10
ENSG00000230006	ANKRD36BP2	ankyrin repeat domain 36B pseudogene 2 [Source:HGNC Symbol;Acc:HGNC:33607]	2	1001.93	1.99202	1.9403e-10
ENSG00000130935	NOL11	nucleolar protein 11 [Source:HGNC Symbol;Acc:HGNC:24557]	17	3026.17	-0.732699	1.97889e-10
ENSG00000070785	EIF2B3	eukaryotic translation initiation factor 2B, subunit 3 gamma, 58kDa [Source:HGNC Symbol;Acc:HGNC:3259]	1	1309.45	-0.849842	2.07224e-10
ENSG00000164466	SFXN1	sideroflexin 1 [Source:HGNC Symbol;Acc:HGNC:16085]	5	3804.93	-0.740536	2.11921e-10
ENSG00000113648	H2AFY	H2A histone family, member Y [Source:HGNC Symbol;Acc:HGNC:4740]	5	9727.25	-0.646416	2.15637e-10
ENSG00000196648	NA	NA	NA	596.342	0.969694	2.18521e-10
ENSG00000171530	TBCA	tubulin folding cofactor A [Source:HGNC Symbol;Acc:HGNC:11579]	5	3060.64	-0.80777	2.22772e-10
ENSG00000197976	AKAP17A	A kinase (PRKA) anchor protein 17A [Source:HGNC Symbol;Acc:HGNC:18783]	X	4964.29	0.851306	2.2431e-10
ENSG00000095303	PTGS1	prostaglandin-endoperoxide synthase 1 (prostaglandin G/H synthase and cyclooxygenase) [Source:HGNC Symbol;Acc:HGNC:9604]	9	427.767	-1.83699	2.2718e-10
ENSG00000162517	PEF1	penta-EF-hand domain containing 1 [Source:HGNC Symbol;Acc:HGNC:30009]	1	2773.61	-0.596829	2.33937e-10
ENSG00000166913	YWHAB	tyrosine 3-monooxygenase/tryptophan 5-monooxygenase activation protein, beta [Source:HGNC Symbol;Acc:HGNC:12849]	20	12083.5	-0.608136	2.38965e-10
ENSG00000185238	PRMT3	protein arginine methyltransferase 3 [Source:HGNC Symbol;Acc:HGNC:30163]	11	1652.91	-0.65743	2.44861e-10
ENSG00000175274	TP53I11	tumor protein p53 inducible protein 11 [Source:HGNC Symbol;Acc:HGNC:16842]	11	1947.72	-1.52149	2.45116e-10
ENSG00000113048	MRPS27	mitochondrial ribosomal protein S27 [Source:HGNC Symbol;Acc:HGNC:14512]	5	4340.66	-0.666166	2.50036e-10
ENSG00000100351	GRAP2	GRB2-related adaptor protein 2 [Source:HGNC Symbol;Acc:HGNC:4563]	22	280.682	-1.75171	2.78845e-10
ENSG00000135521	LTV1	LTV1 ribosome biogenesis factor [Source:HGNC Symbol;Acc:HGNC:21173]	6	1085.7	-0.744978	2.80763e-10
ENSG00000145050	MANF	mesencephalic astrocyte-derived neurotrophic factor [Source:HGNC Symbol;Acc:HGNC:15461]	3	2371.67	1.01571	2.83949e-10
ENSG00000186716	BCR	breakpoint cluster region [Source:HGNC Symbol;Acc:HGNC:1014]	22	8722.45	1.01152	2.89294e-10
ENSG00000112473	SLC39A7	solute carrier family 39 (zinc transporter), member 7 [Source:HGNC Symbol;Acc:HGNC:4927]	6	5467.17	0.735572	2.91058e-10
ENSG00000126261	UBA2	ubiquitin-like modifier activating enzyme 2 [Source:HGNC Symbol;Acc:HGNC:30661]	19	6106.65	-0.68955	2.97297e-10
ENSG00000198947	DMD	dystrophin [Source:HGNC Symbol;Acc:HGNC:2928]	X	1959.39	-0.660637	3.12016e-10
ENSG00000165672	PRDX3	peroxiredoxin 3 [Source:HGNC Symbol;Acc:HGNC:9354]	10	7326.39	-0.862868	3.16894e-10
ENSG00000154582	TCEB1	transcription elongation factor B (SIII), polypeptide 1 (15kDa, elongin C) [Source:HGNC Symbol;Acc:HGNC:11617]	8	1844.76	-0.807019	3.1707e-10
ENSG00000109919	MTCH2	mitochondrial carrier 2 [Source:HGNC Symbol;Acc:HGNC:17587]	11	4198.62	-0.903081	3.17591e-10
ENSG00000082641	NFE2L1	nuclear factor, erythroid 2-like 1 [Source:HGNC Symbol;Acc:HGNC:7781]	17	11924.1	1.11686	3.20494e-10
ENSG00000117115	PADI2	peptidyl arginine deiminase, type II [Source:HGNC Symbol;Acc:HGNC:18341]	1	462.236	-2.92257	3.22081e-10
ENSG00000120889	TNFRSF10B	tumor necrosis factor receptor superfamily, member 10b [Source:HGNC Symbol;Acc:HGNC:11905]	8	2280.44	0.87247	3.22837e-10
ENSG00000249348	UGDH-AS1	UGDH antisense RNA 1 [Source:HGNC Symbol;Acc:HGNC:40601]	4	72.4355	2.5467	3.25902e-10
ENSG00000185513	L3MBTL1	l(3)mbt-like 1 (Drosophila) [Source:HGNC Symbol;Acc:HGNC:15905]	20	462.883	0.986415	3.34822e-10
ENSG00000115091	ACTR3	ARP3 actin-related protein 3 homolog (yeast) [Source:HGNC Symbol;Acc:HGNC:170]	2	13167.8	-0.958004	3.35521e-10
ENSG00000100299	ARSA	arylsulfatase A [Source:HGNC Symbol;Acc:HGNC:713]	22	1070.94	0.768295	3.58144e-10
ENSG00000152689	RASGRP3	RAS guanyl releasing protein 3 (calcium and DAG-regulated) [Source:HGNC Symbol;Acc:HGNC:14545]	2	2235.09	0.773667	3.65031e-10
ENSG00000005075	POLR2J	polymerase (RNA) II (DNA directed) polypeptide J, 13.3kDa [Source:HGNC Symbol;Acc:HGNC:9197]	7	2232.51	-0.628303	3.68446e-10
ENSG00000136279	DBNL	drebrin-like [Source:HGNC Symbol;Acc:HGNC:2696]	7	8397.47	-0.646702	3.6902e-10
ENSG00000132256	TRIM5	tripartite motif containing 5 [Source:HGNC Symbol;Acc:HGNC:16276]	11	1546.91	0.880196	3.7211e-10
ENSG00000105364	MRPL4	mitochondrial ribosomal protein L4 [Source:HGNC Symbol;Acc:HGNC:14276]	19	3281.3	-0.996949	3.77457e-10
ENSG00000101665	SMAD7	SMAD family member 7 [Source:HGNC Symbol;Acc:HGNC:6773]	18	1275.28	1.15577	3.84389e-10
ENSG00000147162	OGT	O-linked N-acetylglucosamine (GlcNAc) transferase [Source:HGNC Symbol;Acc:HGNC:8127]	X	12512.1	1.21797	3.88397e-10
ENSG00000186193	SAPCD2	suppressor APC domain containing 2 [Source:HGNC Symbol;Acc:HGNC:28055]	9	3160.74	-0.695443	3.94212e-10
ENSG00000183751	TBL3	transducin (beta)-like 3 [Source:HGNC Symbol;Acc:HGNC:11587]	16	4382.22	-0.840288	3.9543e-10
ENSG00000105618	PRPF31	pre-mRNA processing factor 31 [Source:HGNC Symbol;Acc:HGNC:15446]	19	2177.75	-0.628553	4.02969e-10
ENSG00000117650	NEK2	NIMA-related kinase 2 [Source:HGNC Symbol;Acc:HGNC:7745]	1	1770.21	-0.887303	4.04366e-10
ENSG00000096080	MRPS18A	mitochondrial ribosomal protein S18A [Source:HGNC Symbol;Acc:HGNC:14515]	6	1176.79	-0.945967	4.05601e-10
ENSG00000171223	JUNB	jun B proto-oncogene [Source:HGNC Symbol;Acc:HGNC:6205]	19	2734.68	-0.966539	4.06123e-10
ENSG00000183978	COA3	cytochrome c oxidase assembly factor 3 [Source:HGNC Symbol;Acc:HGNC:24990]	17	1196.1	-0.753873	4.25071e-10
ENSG00000179979	CRIPAK	cysteine-rich PAK1 inhibitor [Source:HGNC Symbol;Acc:HGNC:26619]	4	297.763	1.20991	4.29596e-10
ENSG00000027869	SH2D2A	SH2 domain containing 2A [Source:HGNC Symbol;Acc:HGNC:10821]	1	888.497	-2.39037	4.64397e-10
ENSG00000188811	NHLRC3	NHL repeat containing 3 [Source:HGNC Symbol;Acc:HGNC:33751]	13	1159	1.13408	4.75736e-10
ENSG00000152492	CCDC50	coiled-coil domain containing 50 [Source:HGNC Symbol;Acc:HGNC:18111]	3	12278.7	-0.876257	4.75971e-10
ENSG00000142945	KIF2C	kinesin family member 2C [Source:HGNC Symbol;Acc:HGNC:6393]	1	5124.27	-0.679076	4.99602e-10
ENSG00000178199	ZC3H12D	zinc finger CCCH-type containing 12D [Source:HGNC Symbol;Acc:HGNC:21175]	6	1038.02	-1.20895	5.01369e-10
ENSG00000163811	WDR43	WD repeat domain 43 [Source:HGNC Symbol;Acc:HGNC:28945]	2	5865.85	-0.774166	5.02993e-10
ENSG00000100220	RTCB	RNA 2',3'-cyclic phosphate and 5'-OH ligase [Source:HGNC Symbol;Acc:HGNC:26935]	22	5248.51	-0.649089	5.0799e-10
ENSG00000151690	MFSD6	major facilitator superfamily domain containing 6 [Source:HGNC Symbol;Acc:HGNC:24711]	2	1039.85	1.12791	5.17592e-10
ENSG00000004779	NDUFAB1	NADH dehydrogenase (ubiquinone) 1, alpha/beta subcomplex, 1, 8kDa [Source:HGNC Symbol;Acc:HGNC:7694]	16	3188.88	-0.979724	5.31152e-10
ENSG00000129128	SPCS3	signal peptidase complex subunit 3 [Source:HGNC Symbol;Acc:HGNC:26212]	4	6415.22	0.776487	5.33841e-10
ENSG00000100280	AP1B1	adaptor-related protein complex 1, beta 1 subunit [Source:HGNC Symbol;Acc:HGNC:554]	22	12466.7	-0.953187	5.56002e-10
ENSG00000004059	ARF5	ADP-ribosylation factor 5 [Source:HGNC Symbol;Acc:HGNC:658]	7	3190.63	-0.646961	5.76492e-10
ENSG00000170540	ARL6IP1	ADP-ribosylation factor-like 6 interacting protein 1 [Source:HGNC Symbol;Acc:HGNC:697]	16	4186.74	-0.61467	5.83375e-10
ENSG00000105722	ERF	Ets2 repressor factor [Source:HGNC Symbol;Acc:HGNC:3444]	19	2925.59	-0.731573	5.97365e-10
ENSG00000213626	LBH	limb bud and heart development [Source:HGNC Symbol;Acc:HGNC:29532]	2	616.92	-1.01314	6.00116e-10
ENSG00000167083	GNGT2	guanine nucleotide binding protein (G protein), gamma transducing activity polypeptide 2 [Source:HGNC Symbol;Acc:HGNC:4412]	17	653.55	-1.19736	6.37054e-10
ENSG00000178952	TUFM	Tu translation elongation factor, mitochondrial [Source:HGNC Symbol;Acc:HGNC:12420]	16	17116.7	-0.923971	6.62686e-10
ENSG00000090263	MRPS33	mitochondrial ribosomal protein S33 [Source:HGNC Symbol;Acc:HGNC:16634]	7	1947.76	-0.607691	6.64546e-10
ENSG00000102172	SMS	spermine synthase [Source:HGNC Symbol;Acc:HGNC:11123]	X	3924.66	-0.700616	6.8034e-10
ENSG00000225373	NA	NA	NA	1399.89	0.705412	6.80818e-10
ENSG00000160183	TMPRSS3	transmembrane protease, serine 3 [Source:HGNC Symbol;Acc:HGNC:11877]	21	836.568	1.29416	6.8228e-10
ENSG00000226784	PGAM4	phosphoglycerate mutase family member 4 [Source:HGNC Symbol;Acc:HGNC:21731]	X	221.185	-1.6763	6.82713e-10
ENSG00000124784	RIOK1	RIO kinase 1 [Source:HGNC Symbol;Acc:HGNC:18656]	6	1628.84	-0.585405	6.98153e-10
ENSG00000151553	FAM160B1	family with sequence similarity 160, member B1 [Source:HGNC Symbol;Acc:HGNC:29320]	10	1138.73	0.821898	7.03512e-10
ENSG00000169188	APEX2	APEX nuclease (apurinic/apyrimidinic endonuclease) 2 [Source:HGNC Symbol;Acc:HGNC:17889]	X	1860.9	-0.692831	7.40561e-10
ENSG00000117395	EBNA1BP2	EBNA1 binding protein 2 [Source:HGNC Symbol;Acc:HGNC:15531]	1	4188.83	-0.900606	7.4483e-10
ENSG00000092201	SUPT16H	suppressor of Ty 16 homolog (S. cerevisiae) [Source:HGNC Symbol;Acc:HGNC:11465]	14	15467.6	-0.593894	7.95522e-10
ENSG00000132153	DHX30	DEAH (Asp-Glu-Ala-His) box helicase 30 [Source:HGNC Symbol;Acc:HGNC:16716]	3	6241.74	-0.669266	8.0585e-10
ENSG00000104824	HNRNPL	heterogeneous nuclear ribonucleoprotein L [Source:HGNC Symbol;Acc:HGNC:5045]	19	12894.6	-0.621732	8.20456e-10
ENSG00000180229	HERC2P3	hect domain and RLD 2 pseudogene 3 [Source:HGNC Symbol;Acc:HGNC:4871]	15	1014.97	0.71341	8.26576e-10
ENSG00000049541	RFC2	replication factor C (activator 1) 2, 40kDa [Source:HGNC Symbol;Acc:HGNC:9970]	7	3881.48	-0.72496	8.93337e-10
ENSG00000109917	ZPR1	ZPR1 zinc finger [Source:HGNC Symbol;Acc:HGNC:13051]	11	2016.33	-0.734744	8.9432e-10
ENSG00000079462	PAFAH1B3	platelet-activating factor acetylhydrolase 1b, catalytic subunit 3 (29kDa) [Source:HGNC Symbol;Acc:HGNC:8576]	19	1510.45	-0.890991	9.2457e-10
ENSG00000073536	NLE1	notchless homolog 1 (Drosophila) [Source:HGNC Symbol;Acc:HGNC:19889]	17	2293.5	-0.801643	9.47469e-10
ENSG00000104889	RNASEH2A	ribonuclease H2, subunit A [Source:HGNC Symbol;Acc:HGNC:18518]	19	4239.17	-0.756519	9.63864e-10
ENSG00000254087	LYN	LYN proto-oncogene, Src family tyrosine kinase [Source:HGNC Symbol;Acc:HGNC:6735]	8	6582.9	-1.10384	9.80299e-10
ENSG00000132002	DNAJB1	DnaJ (Hsp40) homolog, subfamily B, member 1 [Source:HGNC Symbol;Acc:HGNC:5270]	19	2876.97	-0.659044	1.03987e-09
ENSG00000149923	PPP4C	protein phosphatase 4, catalytic subunit [Source:HGNC Symbol;Acc:HGNC:9319]	16	8371.38	-0.670385	1.06874e-09
ENSG00000186866	POFUT2	protein O-fucosyltransferase 2 [Source:HGNC Symbol;Acc:HGNC:14683]	21	1086.31	0.76468	1.06933e-09
ENSG00000262877			17	142.072	1.86683	1.06933e-09
ENSG00000072310	SREBF1	sterol regulatory element binding transcription factor 1 [Source:HGNC Symbol;Acc:HGNC:11289]	17	4065.1	-1.00372	1.07081e-09
ENSG00000110048	OSBP	oxysterol binding protein [Source:HGNC Symbol;Acc:HGNC:8503]	11	5043.66	0.632638	1.07739e-09
ENSG00000163818	LZTFL1	leucine zipper transcription factor-like 1 [Source:HGNC Symbol;Acc:HGNC:6741]	3	369.349	0.958696	1.07739e-09
ENSG00000165637	VDAC2	voltage-dependent anion channel 2 [Source:HGNC Symbol;Acc:HGNC:12672]	10	8025.1	-0.773428	1.07739e-09
ENSG00000104946	TBC1D17	TBC1 domain family, member 17 [Source:HGNC Symbol;Acc:HGNC:25699]	19	1047.4	0.696958	1.10696e-09
ENSG00000096060	FKBP5	FK506 binding protein 5 [Source:HGNC Symbol;Acc:HGNC:3721]	6	9104.64	-0.697545	1.11586e-09
ENSG00000035403	VCL	vinculin [Source:HGNC Symbol;Acc:HGNC:12665]	10	2706.32	-1.24516	1.14799e-09
ENSG00000167112	TRUB2	TruB pseudouridine (psi) synthase family member 2 [Source:HGNC Symbol;Acc:HGNC:17170]	9	1937.45	-0.676609	1.16794e-09
ENSG00000179115	FARSA	phenylalanyl-tRNA synthetase, alpha subunit [Source:HGNC Symbol;Acc:HGNC:3592]	19	9614.96	-0.751266	1.18886e-09
ENSG00000111752	PHC1	polyhomeotic homolog 1 (Drosophila) [Source:HGNC Symbol;Acc:HGNC:3182]	12	1254.84	0.666962	1.21325e-09
ENSG00000189159	HN1	hematological and neurological expressed 1 [Source:HGNC Symbol;Acc:HGNC:14569]	17	4776.86	-1.18599	1.22032e-09
ENSG00000128815	WDFY4	WDFY family member 4 [Source:HGNC Symbol;Acc:HGNC:29323]	10	8466.93	-0.707456	1.23264e-09
ENSG00000100099	HPS4	Hermansky-Pudlak syndrome 4 [Source:HGNC Symbol;Acc:HGNC:15844]	22	6311.18	0.915449	1.23697e-09
ENSG00000034510	TMSB10	thymosin beta 10 [Source:HGNC Symbol;Acc:HGNC:11879]	2	30025.1	-0.844298	1.23697e-09
ENSG00000110057	UNC93B1	unc-93 homolog B1 (C. elegans) [Source:HGNC Symbol;Acc:HGNC:13481]	11	3039.4	-1.20844	1.23697e-09
ENSG00000158882	TOMM40L	translocase of outer mitochondrial membrane 40 homolog (yeast)-like [Source:HGNC Symbol;Acc:HGNC:25756]	1	823.06	-0.921693	1.23697e-09
ENSG00000140307	GTF2A2	general transcription factor IIA, 2, 12kDa [Source:HGNC Symbol;Acc:HGNC:4647]	15	2590.93	-0.677205	1.24175e-09
ENSG00000115241	PPM1G	protein phosphatase, Mg2+/Mn2+ dependent, 1G [Source:HGNC Symbol;Acc:HGNC:9278]	2	14928.8	-0.678992	1.24504e-09
ENSG00000115539	PDCL3	phosducin-like 3 [Source:HGNC Symbol;Acc:HGNC:28860]	2	1028.23	-0.731547	1.24984e-09
ENSG00000100304	TTLL12	tubulin tyrosine ligase-like family member 12 [Source:HGNC Symbol;Acc:HGNC:28974]	22	8785.71	-0.806215	1.36346e-09
ENSG00000154803	FLCN	folliculin [Source:HGNC Symbol;Acc:HGNC:27310]	17	865.524	0.931663	1.41094e-09
ENSG00000007516	BAIAP3	BAI1-associated protein 3 [Source:HGNC Symbol;Acc:HGNC:948]	16	277.576	1.05163	1.41274e-09
ENSG00000101057	MYBL2	v-myb avian myeloblastosis viral oncogene homolog-like 2 [Source:HGNC Symbol;Acc:HGNC:7548]	20	31787.1	-0.58663	1.51039e-09
ENSG00000168078	PBK	PDZ binding kinase [Source:HGNC Symbol;Acc:HGNC:18282]	8	1198.16	-0.835342	1.52339e-09
ENSG00000153066	TXNDC11	thioredoxin domain containing 11 [Source:HGNC Symbol;Acc:HGNC:28030]	16	3621.65	0.666491	1.54279e-09
ENSG00000185909	KLHDC8B	kelch domain containing 8B [Source:HGNC Symbol;Acc:HGNC:28557]	3	237.531	2.48383	1.56217e-09
ENSG00000115364	MRPL19	mitochondrial ribosomal protein L19 [Source:HGNC Symbol;Acc:HGNC:14052]	2	1193.44	-0.611239	1.56217e-09
ENSG00000114796	KLHL24	kelch-like family member 24 [Source:HGNC Symbol;Acc:HGNC:25947]	3	1561.04	2.07054	1.58816e-09
ENSG00000185651	UBE2L3	ubiquitin-conjugating enzyme E2L 3 [Source:HGNC Symbol;Acc:HGNC:12488]	22	4793.14	-0.726459	1.5891e-09
ENSG00000164062	APEH	acylaminoacyl-peptide hydrolase [Source:HGNC Symbol;Acc:HGNC:586]	3	6766.94	-0.841719	1.59563e-09
ENSG00000080986	NDC80	NDC80 kinetochore complex component [Source:HGNC Symbol;Acc:HGNC:16909]	18	1591.54	-0.759453	1.60723e-09
ENSG00000112984	KIF20A	kinesin family member 20A [Source:HGNC Symbol;Acc:HGNC:9787]	5	3138.91	-0.840692	1.65029e-09
ENSG00000269821	KCNQ1OT1	KCNQ1 opposite strand/antisense transcript 1 (non-protein coding) [Source:HGNC Symbol;Acc:HGNC:6295]	11	290.955	1.8129	1.81623e-09
ENSG00000106367	AP1S1	adaptor-related protein complex 1, sigma 1 subunit [Source:HGNC Symbol;Acc:HGNC:559]	7	2240.67	-0.67928	1.89016e-09
ENSG00000205542	TMSB4X	thymosin beta 4, X-linked [Source:HGNC Symbol;Acc:HGNC:11881]	X	105058	-0.770396	1.93363e-09
ENSG00000133624	ZNF767P	zinc finger family member 767, pseudogene [Source:HGNC Symbol;Acc:HGNC:21884]	7	921.506	0.848203	1.99293e-09
ENSG00000106415	GLCCI1	glucocorticoid induced 1 [Source:HGNC Symbol;Acc:HGNC:18713]	7	2314.78	0.819415	2.01981e-09
ENSG00000079931	MOXD1	monooxygenase, DBH-like 1 [Source:HGNC Symbol;Acc:HGNC:21063]	6	100.603	-2.38381	2.05443e-09
ENSG00000173198	CYSLTR1	cysteinyl leukotriene receptor 1 [Source:HGNC Symbol;Acc:HGNC:17451]	X	478.978	-1.51865	2.05448e-09
ENSG00000206530	CFAP44	cilia and flagella associated protein 44 [Source:HGNC Symbol;Acc:HGNC:25631]	3	239.733	1.39055	2.05768e-09
ENSG00000165304	MELK	maternal embryonic leucine zipper kinase [Source:HGNC Symbol;Acc:HGNC:16870]	9	2262.69	-0.723645	2.14826e-09
ENSG00000115163	CENPA	centromere protein A [Source:HGNC Symbol;Acc:HGNC:1851]	2	1624.75	-0.685236	2.22206e-09
ENSG00000105701	FKBP8	FK506 binding protein 8, 38kDa [Source:HGNC Symbol;Acc:HGNC:3724]	19	10826.2	-0.687006	2.27786e-09
ENSG00000150625	GPM6A	glycoprotein M6A [Source:HGNC Symbol;Acc:HGNC:4460]	4	2423.38	-0.80565	2.32439e-09
ENSG00000133460	SLC2A11	solute carrier family 2 (facilitated glucose transporter), member 11 [Source:HGNC Symbol;Acc:HGNC:14239]	22	370.555	1.18787	2.33656e-09
ENSG00000103653	CSK	c-src tyrosine kinase [Source:HGNC Symbol;Acc:HGNC:2444]	15	14801.4	-0.779259	2.4029e-09
ENSG00000117450	PRDX1	peroxiredoxin 1 [Source:HGNC Symbol;Acc:HGNC:9352]	1	14938.2	-0.745363	2.40702e-09
ENSG00000136522	MRPL47	mitochondrial ribosomal protein L47 [Source:HGNC Symbol;Acc:HGNC:16652]	3	1516.41	-0.805987	2.47046e-09
ENSG00000089195	TRMT6	tRNA methyltransferase 6 [Source:HGNC Symbol;Acc:HGNC:20900]	20	1604.64	-0.76779	2.48593e-09
ENSG00000069345	DNAJA2	DnaJ (Hsp40) homolog, subfamily A, member 2 [Source:HGNC Symbol;Acc:HGNC:14884]	16	3543.28	-0.705867	2.49552e-09
ENSG00000092820	EZR	ezrin [Source:HGNC Symbol;Acc:HGNC:12691]	6	13709.8	-0.684103	2.56946e-09
ENSG00000117394	SLC2A1	solute carrier family 2 (facilitated glucose transporter), member 1 [Source:HGNC Symbol;Acc:HGNC:11005]	1	4516.54	-0.684112	2.59388e-09
ENSG00000105953	OGDH	oxoglutarate (alpha-ketoglutarate) dehydrogenase (lipoamide) [Source:HGNC Symbol;Acc:HGNC:8124]	7	8496.58	-0.789872	2.61974e-09
ENSG00000090013	BLVRB	biliverdin reductase B [Source:HGNC Symbol;Acc:HGNC:1063]	19	1237.29	-0.928412	2.75652e-09
ENSG00000167721	TSR1	TSR1, 20S rRNA accumulation, homolog (S. cerevisiae) [Source:HGNC Symbol;Acc:HGNC:25542]	17	2728.02	-0.783387	2.76947e-09
ENSG00000147586	MRPS28	mitochondrial ribosomal protein S28 [Source:HGNC Symbol;Acc:HGNC:14513]	8	482.218	-1.34015	2.82111e-09
ENSG00000065183	WDR3	WD repeat domain 3 [Source:HGNC Symbol;Acc:HGNC:12755]	1	3236.56	-0.738723	2.93171e-09
ENSG00000102878	HSF4	heat shock transcription factor 4 [Source:HGNC Symbol;Acc:HGNC:5227]	16	233.209	1.5695	3.27092e-09
ENSG00000181523	SGSH	N-sulfoglucosamine sulfohydrolase [Source:HGNC Symbol;Acc:HGNC:10818]	17	788.319	1.19556	3.27092e-09
ENSG00000170860	LSM3	LSM3 homolog, U6 small nuclear RNA and mRNA degradation associated [Source:HGNC Symbol;Acc:HGNC:17874]	3	1758.37	-0.786255	3.31804e-09
ENSG00000155115	GTF3C6	general transcription factor IIIC, polypeptide 6, alpha 35kDa [Source:HGNC Symbol;Acc:HGNC:20872]	6	1350.37	-0.81887	3.39523e-09
ENSG00000267121			17	554.312	1.56672	3.40155e-09
ENSG00000110107	PRPF19	pre-mRNA processing factor 19 [Source:HGNC Symbol;Acc:HGNC:17896]	11	14227.3	-0.671701	3.41131e-09
ENSG00000261770			19	61.3928	2.42191	3.41918e-09
ENSG00000136270	TBRG4	transforming growth factor beta regulator 4 [Source:HGNC Symbol;Acc:HGNC:17443]	7	5533.8	-0.738793	3.46669e-09
ENSG00000237649	KIFC1	kinesin family member C1 [Source:HGNC Symbol;Acc:HGNC:6389]	6	5978.05	-0.636989	3.58616e-09
ENSG00000242086	LINC00969	long intergenic non-protein coding RNA 969 [Source:HGNC Symbol;Acc:HGNC:48729]	3	629.553	0.841344	3.66262e-09
ENSG00000116120	FARSB	phenylalanyl-tRNA synthetase, beta subunit [Source:HGNC Symbol;Acc:HGNC:17800]	2	3667.32	-0.828842	3.72519e-09
ENSG00000121152	NCAPH	non-SMC condensin I complex, subunit H [Source:HGNC Symbol;Acc:HGNC:1112]	2	4273.68	-0.841964	3.80254e-09
ENSG00000161036	LRWD1	leucine-rich repeats and WD repeat domain containing 1 [Source:HGNC Symbol;Acc:HGNC:21769]	7	2469.72	-0.652434	3.84202e-09
ENSG00000171105	INSR	insulin receptor [Source:HGNC Symbol;Acc:HGNC:6091]	19	3272.63	0.746834	3.88467e-09
ENSG00000143252	SDHC	succinate dehydrogenase complex, subunit C, integral membrane protein, 15kDa [Source:HGNC Symbol;Acc:HGNC:10682]	1	3853.12	-0.682584	3.97284e-09
ENSG00000183742	MACC1	metastasis associated in colon cancer 1 [Source:HGNC Symbol;Acc:HGNC:30215]	7	2390.89	-1.16193	3.98807e-09
ENSG00000119523	ALG2	ALG2, alpha-1,3/1,6-mannosyltransferase [Source:HGNC Symbol;Acc:HGNC:23159]	9	1978.52	0.781119	3.99075e-09
ENSG00000139131	YARS2	tyrosyl-tRNA synthetase 2, mitochondrial [Source:HGNC Symbol;Acc:HGNC:24249]	12	796.423	-0.846265	3.99249e-09
ENSG00000170606	HSPA4	heat shock 70kDa protein 4 [Source:HGNC Symbol;Acc:HGNC:5237]	5	8339.75	-0.73116	4.03862e-09
ENSG00000135390	ATP5G2	ATP synthase, H+ transporting, mitochondrial Fo complex, subunit C2 (subunit 9) [Source:HGNC Symbol;Acc:HGNC:842]	12	10918.3	-0.701709	4.04177e-09
ENSG00000169738	DCXR	dicarbonyl/L-xylulose reductase [Source:HGNC Symbol;Acc:HGNC:18985]	17	2687.85	-0.646505	4.04177e-09
ENSG00000124688	MAD2L1BP	MAD2L1 binding protein [Source:HGNC Symbol;Acc:HGNC:21059]	6	1173.61	-0.612418	4.08049e-09
ENSG00000055070	SZRD1	SUZ RNA binding domain containing 1 [Source:HGNC Symbol;Acc:HGNC:30232]	1	8119.15	-0.649377	4.18397e-09
ENSG00000170727	NA	NA	NA	8787.35	-0.965676	4.26449e-09
ENSG00000141522	ARHGDIA	Rho GDP dissociation inhibitor (GDI) alpha [Source:HGNC Symbol;Acc:HGNC:678]	17	11789.6	-0.6351	4.28828e-09
ENSG00000117280	RAB29	RAB29, member RAS oncogene family [Source:HGNC Symbol;Acc:HGNC:9789]	1	1434.8	-0.737754	4.38127e-09
ENSG00000184381	PLA2G6	phospholipase A2, group VI (cytosolic, calcium-independent) [Source:HGNC Symbol;Acc:HGNC:9039]	22	753.697	1.10379	4.39049e-09
ENSG00000170430	MGMT	O-6-methylguanine-DNA methyltransferase [Source:HGNC Symbol;Acc:HGNC:7059]	10	874.623	-0.784428	4.41535e-09
ENSG00000187653	TMSB4XP8	thymosin beta 4, X-linked pseudogene 8 [Source:HGNC Symbol;Acc:HGNC:11885]	4	2903.4	-0.891945	4.45435e-09
ENSG00000185101	ANO9	anoctamin 9 [Source:HGNC Symbol;Acc:HGNC:20679]	11	1132.36	1.10496	4.52119e-09
ENSG00000233966	UBE2SP1	ubiquitin-conjugating enzyme E2S pseudogene 1 [Source:HGNC Symbol;Acc:HGNC:30864]	17	273.263	-1.32642	4.52119e-09
ENSG00000260916	CCPG1	cell cycle progression 1 [Source:HGNC Symbol;Acc:HGNC:24227]	15	224.746	2.78175	4.58602e-09
ENSG00000126457	PRMT1	protein arginine methyltransferase 1 [Source:HGNC Symbol;Acc:HGNC:5187]	19	17420.1	-0.871595	4.74087e-09
ENSG00000197978	GOLGA6L9	golgin A6 family-like 9 [Source:HGNC Symbol;Acc:HGNC:37229]	15	536.475	0.963035	4.80213e-09
ENSG00000117899	MESDC2	mesoderm development candidate 2 [Source:HGNC Symbol;Acc:HGNC:13520]	15	2286.08	0.620544	4.94534e-09
ENSG00000235621	LINC00494	long intergenic non-protein coding RNA 494 [Source:HGNC Symbol;Acc:HGNC:27657]	20	203.577	1.39341	4.94534e-09
ENSG00000224877	C17orf89	chromosome 17 open reading frame 89 [Source:HGNC Symbol;Acc:HGNC:33551]	17	1988.07	-0.653585	5.08498e-09
ENSG00000073331	ALPK1	alpha-kinase 1 [Source:HGNC Symbol;Acc:HGNC:20917]	4	1126.5	1.0346	5.18855e-09
ENSG00000117118	SDHB	succinate dehydrogenase complex, subunit B, iron sulfur (Ip) [Source:HGNC Symbol;Acc:HGNC:10681]	1	2633.41	-0.799471	5.20112e-09
ENSG00000110448	CD5	CD5 molecule [Source:HGNC Symbol;Acc:HGNC:1685]	11	467.003	-1.93879	5.21968e-09
ENSG00000170906	NDUFA3	NADH dehydrogenase (ubiquinone) 1 alpha subcomplex, 3, 9kDa [Source:HGNC Symbol;Acc:HGNC:7686]	19	1209.34	-0.886415	5.24257e-09
ENSG00000119929	CUTC	cutC copper transporter [Source:HGNC Symbol;Acc:HGNC:24271]	10	1476.14	-0.664861	5.2759e-09
ENSG00000107949	BCCIP	BRCA2 and CDKN1A interacting protein [Source:HGNC Symbol;Acc:HGNC:978]	10	3200.16	-0.636617	5.83602e-09
ENSG00000130733	YIPF2	Yip1 domain family, member 2 [Source:HGNC Symbol;Acc:HGNC:28476]	19	1494.4	0.712952	6.09489e-09
ENSG00000197093	GAL3ST4	galactose-3-O-sulfotransferase 4 [Source:HGNC Symbol;Acc:HGNC:24145]	7	170.844	1.49661	6.28501e-09
ENSG00000066455	GOLGA5	golgin A5 [Source:HGNC Symbol;Acc:HGNC:4428]	14	1524.72	0.751283	6.48071e-09
ENSG00000148335	NTMT1	N-terminal Xaa-Pro-Lys N-methyltransferase 1 [Source:HGNC Symbol;Acc:HGNC:23373]	9	2463.46	-0.675319	6.50863e-09
ENSG00000132842	AP3B1	adaptor-related protein complex 3, beta 1 subunit [Source:HGNC Symbol;Acc:HGNC:566]	5	4837.59	-0.848328	6.64468e-09
ENSG00000166595	FAM96B	family with sequence similarity 96, member B [Source:HGNC Symbol;Acc:HGNC:24261]	16	2126.44	-0.717267	6.65775e-09
ENSG00000244879	GABPB1-AS1	GABPB1 antisense RNA 1 [Source:HGNC Symbol;Acc:HGNC:44157]	15	376.012	0.947279	6.72592e-09
ENSG00000044574	HSPA5	heat shock 70kDa protein 5 (glucose-regulated protein, 78kDa) [Source:HGNC Symbol;Acc:HGNC:5238]	9	27345.3	0.896683	6.73457e-09
ENSG00000131018	SYNE1	spectrin repeat containing, nuclear envelope 1 [Source:HGNC Symbol;Acc:HGNC:17089]	6	1984.25	1.16188	6.85904e-09
ENSG00000144231	POLR2D	polymerase (RNA) II (DNA directed) polypeptide D [Source:HGNC Symbol;Acc:HGNC:9191]	2	2344.56	-0.618394	6.87706e-09
ENSG00000164182	NDUFAF2	NADH dehydrogenase (ubiquinone) complex I, assembly factor 2 [Source:HGNC Symbol;Acc:HGNC:28086]	5	805.382	-0.724861	6.91314e-09
ENSG00000070081	NUCB2	nucleobindin 2 [Source:HGNC Symbol;Acc:HGNC:8044]	11	2036.28	1.56602	6.97771e-09
ENSG00000113312	TTC1	tetratricopeptide repeat domain 1 [Source:HGNC Symbol;Acc:HGNC:12391]	5	2303.65	-0.652696	7.10091e-09
ENSG00000187535	IFT140	intraflagellar transport 140 [Source:HGNC Symbol;Acc:HGNC:29077]	16	573.286	0.853917	7.33234e-09
ENSG00000241945	PWP2	PWP2 periodic tryptophan protein homolog (yeast) [Source:HGNC Symbol;Acc:HGNC:9711]	21	3780.88	-0.911862	7.34804e-09
ENSG00000142178	SIK1	salt-inducible kinase 1 [Source:HGNC Symbol;Acc:HGNC:11142]	21	691.872	-1.42854	7.37923e-09
ENSG00000100347	SAMM50	SAMM50 sorting and assembly machinery component [Source:HGNC Symbol;Acc:HGNC:24276]	22	2306.06	-0.666767	7.53234e-09
ENSG00000154358	OBSCN	obscurin, cytoskeletal calmodulin and titin-interacting RhoGEF [Source:HGNC Symbol;Acc:HGNC:15719]	1	1121.79	0.839672	7.72471e-09
ENSG00000166471	TMEM41B	transmembrane protein 41B [Source:HGNC Symbol;Acc:HGNC:28948]	11	886.41	0.84029	8.01162e-09
ENSG00000138834	MAPK8IP3	mitogen-activated protein kinase 8 interacting protein 3 [Source:HGNC Symbol;Acc:HGNC:6884]	16	4246.87	0.971852	8.19619e-09
ENSG00000198406	BZW1P2	basic leucine zipper and W2 domains 1 pseudogene 2 [Source:HGNC Symbol;Acc:HGNC:33954]	3	1019.2	-0.661566	8.26356e-09
ENSG00000116288	PARK7	parkinson protein 7 [Source:HGNC Symbol;Acc:HGNC:16369]	1	9155.5	-0.722383	8.40732e-09
ENSG00000227502	LINC01268	long intergenic non-protein coding RNA 1268 [Source:HGNC Symbol;Acc:HGNC:50323]	6	249.63	2.32901	8.95093e-09
ENSG00000110108	TMEM109	transmembrane protein 109 [Source:HGNC Symbol;Acc:HGNC:28771]	11	5571.71	-1.01923	8.95093e-09
ENSG00000116096	SPR	sepiapterin reductase (7,8-dihydrobiopterin:NADP+ oxidoreductase) [Source:HGNC Symbol;Acc:HGNC:11257]	2	584.719	-1.0321	9.104e-09
ENSG00000053372	MRTO4	MRT4 homolog, ribosome maturation factor [Source:HGNC Symbol;Acc:HGNC:18477]	1	4931.09	-1.08199	9.11485e-09
ENSG00000080824	HSP90AA1	heat shock protein 90kDa alpha (cytosolic), class A member 1 [Source:HGNC Symbol;Acc:HGNC:5253]	14	57819.6	-0.781644	9.37385e-09
ENSG00000165264	NDUFB6	NADH dehydrogenase (ubiquinone) 1 beta subcomplex, 6, 17kDa [Source:HGNC Symbol;Acc:HGNC:7701]	9	1010.6	-0.837397	9.67721e-09
ENSG00000065518	NDUFB4	NADH dehydrogenase (ubiquinone) 1 beta subcomplex, 4, 15kDa [Source:HGNC Symbol;Acc:HGNC:7699]	3	2619.73	-0.98783	9.97886e-09
ENSG00000179271	GADD45GIP1	growth arrest and DNA-damage-inducible, gamma interacting protein 1 [Source:HGNC Symbol;Acc:HGNC:29996]	19	3270.59	-0.99011	1.00446e-08
ENSG00000116161	CACYBP	calcyclin binding protein [Source:HGNC Symbol;Acc:HGNC:30423]	1	5869.59	-0.781811	1.0151e-08
ENSG00000156928	MALSU1	mitochondrial assembly of ribosomal large subunit 1 [Source:HGNC Symbol;Acc:HGNC:21721]	7	943.173	-0.753364	1.02278e-08
ENSG00000167815	PRDX2	peroxiredoxin 2 [Source:HGNC Symbol;Acc:HGNC:9353]	19	6737.39	-0.788688	1.02868e-08
ENSG00000188229	TUBB4B	tubulin, beta 4B class IVb [Source:HGNC Symbol;Acc:HGNC:20771]	9	19666.3	-0.760032	1.06747e-08
ENSG00000013441	CLK1	CDC-like kinase 1 [Source:HGNC Symbol;Acc:HGNC:2068]	2	2295.07	1.01698	1.07043e-08
ENSG00000232931	LINC00342	long intergenic non-protein coding RNA 342 [Source:HGNC Symbol;Acc:HGNC:42470]	2	265.159	1.41272	1.08206e-08
ENSG00000196295			7	522.646	0.934118	1.08648e-08
ENSG00000103047	TANGO6	transport and golgi organization 6 homolog [Source:HGNC Symbol;Acc:HGNC:25749]	16	891.894	-0.862201	1.11395e-08
ENSG00000119777	TMEM214	transmembrane protein 214 [Source:HGNC Symbol;Acc:HGNC:25983]	2	4268.91	0.752655	1.12212e-08
ENSG00000157322	CLEC18A	C-type lectin domain family 18, member A [Source:HGNC Symbol;Acc:HGNC:30388]	16	90.3515	3.7469	1.17652e-08
ENSG00000221978	CCNL2	cyclin L2 [Source:HGNC Symbol;Acc:HGNC:20570]	1	6077.04	0.708885	1.20472e-08
ENSG00000184575	XPOT	exportin, tRNA [Source:HGNC Symbol;Acc:HGNC:12826]	12	13855.8	0.837876	1.21414e-08
ENSG00000101444	AHCY	adenosylhomocysteinase [Source:HGNC Symbol;Acc:HGNC:343]	20	18734.8	-0.991541	1.22825e-08
ENSG00000075914	EXOSC7	exosome component 7 [Source:HGNC Symbol;Acc:HGNC:28112]	3	1680.12	-0.858804	1.28614e-08
ENSG00000101189	MRGBP	MRG/MORF4L binding protein [Source:HGNC Symbol;Acc:HGNC:15866]	20	1757.06	-0.631052	1.28614e-08
ENSG00000100348	TXN2	thioredoxin 2 [Source:HGNC Symbol;Acc:HGNC:17772]	22	4332.58	-0.726251	1.30849e-08
ENSG00000165704	HPRT1	hypoxanthine phosphoribosyltransferase 1 [Source:HGNC Symbol;Acc:HGNC:5157]	X	1627.28	-0.971036	1.31252e-08
ENSG00000132963	POMP	proteasome maturation protein [Source:HGNC Symbol;Acc:HGNC:20330]	13	2768.55	-0.627397	1.31736e-08
ENSG00000143297	FCRL5	Fc receptor-like 5 [Source:HGNC Symbol;Acc:HGNC:18508]	1	679.823	-2.56698	1.35724e-08
ENSG00000138107	ACTR1A	ARP1 actin-related protein 1 homolog A, centractin alpha (yeast) [Source:HGNC Symbol;Acc:HGNC:167]	10	5709.49	-0.709197	1.36937e-08
ENSG00000121895	TMEM156	transmembrane protein 156 [Source:HGNC Symbol;Acc:HGNC:26260]	4	578.097	-0.975546	1.37383e-08
ENSG00000197785	ATAD3A	ATPase family, AAA domain containing 3A [Source:HGNC Symbol;Acc:HGNC:25567]	1	7553.43	-0.742862	1.37871e-08
ENSG00000075239	ACAT1	acetyl-CoA acetyltransferase 1 [Source:HGNC Symbol;Acc:HGNC:93]	11	2563.38	-0.702371	1.38962e-08
ENSG00000206573	THUMPD3-AS1	THUMPD3 antisense RNA 1 [Source:HGNC Symbol;Acc:HGNC:44478]	3	576.242	0.846035	1.40299e-08
ENSG00000075131	TIPIN	TIMELESS interacting protein [Source:HGNC Symbol;Acc:HGNC:30750]	15	843.55	-0.919512	1.44053e-08
ENSG00000178982	EIF3K	eukaryotic translation initiation factor 3, subunit K [Source:HGNC Symbol;Acc:HGNC:24656]	19	8227.73	-0.645965	1.44873e-08
ENSG00000171282	NA	NA	NA	2999.58	1.14687	1.48319e-08
ENSG00000011332	DPF1	D4, zinc and double PHD fingers family 1 [Source:HGNC Symbol;Acc:HGNC:20225]	19	175.993	-1.51588	1.55307e-08
ENSG00000080608	KIAA0020	KIAA0020 [Source:HGNC Symbol;Acc:HGNC:29676]	9	1533.6	-0.754698	1.56423e-08
ENSG00000136718	IMP4	IMP4, U3 small nucleolar ribonucleoprotein [Source:HGNC Symbol;Acc:HGNC:30856]	2	7269.31	-0.837415	1.56423e-08
ENSG00000132704	FCRL2	Fc receptor-like 2 [Source:HGNC Symbol;Acc:HGNC:14875]	1	113.028	-3.18568	1.64086e-08
ENSG00000119953	SMNDC1	survival motor neuron domain containing 1 [Source:HGNC Symbol;Acc:HGNC:16900]	10	1604.07	-0.622876	1.65039e-08
ENSG00000140545	MFGE8	milk fat globule-EGF factor 8 protein [Source:HGNC Symbol;Acc:HGNC:7036]	15	1836.03	1.70272	1.66731e-08
ENSG00000197355	UAP1L1	UDP-N-acetylglucosamine pyrophosphorylase 1 like 1 [Source:HGNC Symbol;Acc:HGNC:28082]	9	3665.37	1.14251	1.68325e-08
ENSG00000099800	TIMM13	translocase of inner mitochondrial membrane 13 homolog (yeast) [Source:HGNC Symbol;Acc:HGNC:11816]	19	5323.23	-0.678657	1.72521e-08
ENSG00000156990	RPUSD3	RNA pseudouridylate synthase domain containing 3 [Source:HGNC Symbol;Acc:HGNC:28437]	3	1626.14	-0.607609	1.85652e-08
ENSG00000159399	HK2	hexokinase 2 [Source:HGNC Symbol;Acc:HGNC:4923]	2	5085.92	-0.64152	1.89213e-08
ENSG00000025039	RRAGD	Ras-related GTP binding D [Source:HGNC Symbol;Acc:HGNC:19903]	6	377.179	1.52226	1.94195e-08
ENSG00000170027	YWHAG	tyrosine 3-monooxygenase/tryptophan 5-monooxygenase activation protein, gamma [Source:HGNC Symbol;Acc:HGNC:12852]	7	17668.6	-0.627056	1.95583e-08
ENSG00000161057	PSMC2	proteasome (prosome, macropain) 26S subunit, ATPase, 2 [Source:HGNC Symbol;Acc:HGNC:9548]	7	5084.11	-0.631185	1.97552e-08
ENSG00000111639	MRPL51	mitochondrial ribosomal protein L51 [Source:HGNC Symbol;Acc:HGNC:14044]	12	3781.8	-0.611389	1.98731e-08
ENSG00000126749	EMG1	EMG1 N1-specific pseudouridine methyltransferase [Source:HGNC Symbol;Acc:HGNC:16912]	12	1980.12	-0.844272	2.03405e-08
ENSG00000235703	LINC00894	long intergenic non-protein coding RNA 894 [Source:HGNC Symbol;Acc:HGNC:48579]	X	137.715	1.61648	2.03488e-08
ENSG00000183520	UTP11L	UTP11-like, U3 small nucleolar ribonucleoprotein (yeast) [Source:HGNC Symbol;Acc:HGNC:24329]	1	1742.9	-0.606658	2.04704e-08
ENSG00000100721	TCL1A	T-cell leukemia/lymphoma 1A [Source:HGNC Symbol;Acc:HGNC:11648]	14	15867.3	-0.981536	2.0955e-08
ENSG00000135972	MRPS9	mitochondrial ribosomal protein S9 [Source:HGNC Symbol;Acc:HGNC:14501]	2	935.582	-0.698117	2.10225e-08
ENSG00000161714	PLCD3	phospholipase C, delta 3 [Source:HGNC Symbol;Acc:HGNC:9061]	17	348.265	-1.13479	2.10485e-08
ENSG00000170004	CHD3	chromodomain helicase DNA binding protein 3 [Source:HGNC Symbol;Acc:HGNC:1918]	17	6747.99	-0.667064	2.15349e-08
ENSG00000115919	KYNU	kynureninase [Source:HGNC Symbol;Acc:HGNC:6469]	2	852.929	-1.85101	2.19374e-08
ENSG00000111231	GPN3	GPN-loop GTPase 3 [Source:HGNC Symbol;Acc:HGNC:30186]	12	1219.07	-0.705841	2.19525e-08
ENSG00000241860			1	419.427	1.21001	2.21712e-08
ENSG00000223960			2	461.424	1.14779	2.2197e-08
ENSG00000188486	H2AFX	H2A histone family, member X [Source:HGNC Symbol;Acc:HGNC:4739]	11	6571.55	-0.829043	2.22888e-08
ENSG00000154262	ABCA6	ATP-binding cassette, sub-family A (ABC1), member 6 [Source:HGNC Symbol;Acc:HGNC:36]	17	216.175	-2.1633	2.23387e-08
ENSG00000149269	PAK1	p21 protein (Cdc42/Rac)-activated kinase 1 [Source:HGNC Symbol;Acc:HGNC:8590]	11	3855.64	-0.906973	2.26961e-08
ENSG00000228626			1	54.2351	3.71901	2.29515e-08
ENSG00000116478	HDAC1	histone deacetylase 1 [Source:HGNC Symbol;Acc:HGNC:4852]	1	7712.97	-0.638617	2.34704e-08
ENSG00000234420	ZNF37BP	zinc finger protein 37B, pseudogene [Source:HGNC Symbol;Acc:HGNC:13103]	10	1108.7	0.799891	2.36241e-08
ENSG00000165699	TSC1	tuberous sclerosis 1 [Source:HGNC Symbol;Acc:HGNC:12362]	9	2351.87	1.11636	2.40777e-08
ENSG00000100764	PSMC1	proteasome (prosome, macropain) 26S subunit, ATPase, 1 [Source:HGNC Symbol;Acc:HGNC:9547]	14	7228.6	-0.662661	2.50616e-08
ENSG00000182670	TTC3	tetratricopeptide repeat domain 3 [Source:HGNC Symbol;Acc:HGNC:12393]	21	5215.37	0.771158	2.58994e-08
ENSG00000131747	TOP2A	topoisomerase (DNA) II alpha 170kDa [Source:HGNC Symbol;Acc:HGNC:11989]	17	18074.3	-0.677806	2.58994e-08
ENSG00000163945	UVSSA	UV-stimulated scaffold protein A [Source:HGNC Symbol;Acc:HGNC:29304]	4	1308.94	0.917943	2.60929e-08
ENSG00000186275	NA	NA	NA	1440.89	0.590564	2.60929e-08
ENSG00000142168	SOD1	superoxide dismutase 1, soluble [Source:HGNC Symbol;Acc:HGNC:11179]	21	8105.94	-0.597377	2.66532e-08
ENSG00000100401	RANGAP1	Ran GTPase activating protein 1 [Source:HGNC Symbol;Acc:HGNC:9854]	22	14015.8	-0.733639	2.77687e-08
ENSG00000103202	NME4	NME/NM23 nucleoside diphosphate kinase 4 [Source:HGNC Symbol;Acc:HGNC:7852]	16	3935.25	-0.733246	2.80275e-08
ENSG00000105483	CARD8	caspase recruitment domain family, member 8 [Source:HGNC Symbol;Acc:HGNC:17057]	19	1746.53	0.718844	2.87497e-08
ENSG00000091490	SEL1L3	sel-1 suppressor of lin-12-like 3 (C. elegans) [Source:HGNC Symbol;Acc:HGNC:29108]	4	3115.82	-1.02929	2.89458e-08
ENSG00000101745	ANKRD12	ankyrin repeat domain 12 [Source:HGNC Symbol;Acc:HGNC:29135]	18	2331.77	0.92984	2.94378e-08
ENSG00000173575	CHD2	chromodomain helicase DNA binding protein 2 [Source:HGNC Symbol;Acc:HGNC:1917]	15	6103.93	0.647074	3.00493e-08
ENSG00000132768	DPH2	DPH2 homolog [Source:HGNC Symbol;Acc:HGNC:3004]	1	3587.12	-0.857628	3.02699e-08
ENSG00000104979	C19orf53	chromosome 19 open reading frame 53 [Source:HGNC Symbol;Acc:HGNC:24991]	19	2582.62	-0.786142	3.03827e-08
ENSG00000183718	TRIM52	tripartite motif containing 52 [Source:HGNC Symbol;Acc:HGNC:19024]	5	651.097	0.794254	3.0989e-08
ENSG00000105202	FBL	fibrillarin [Source:HGNC Symbol;Acc:HGNC:3599]	19	8626.48	-0.652822	3.17816e-08
ENSG00000116459	ATP5F1	ATP synthase, H+ transporting, mitochondrial Fo complex, subunit B1 [Source:HGNC Symbol;Acc:HGNC:840]	1	7689.89	-0.774782	3.17816e-08
ENSG00000175756	AURKAIP1	aurora kinase A interacting protein 1 [Source:HGNC Symbol;Acc:HGNC:24114]	1	5553.58	-0.736617	3.18838e-08
ENSG00000171763	SPATA5L1	spermatogenesis associated 5-like 1 [Source:HGNC Symbol;Acc:HGNC:28762]	15	885.824	-0.617738	3.19927e-08
ENSG00000164463	CREBRF	CREB3 regulatory factor [Source:HGNC Symbol;Acc:HGNC:24050]	5	390.918	1.75815	3.26325e-08
ENSG00000164338	UTP15	UTP15, U3 small nucleolar ribonucleoprotein, homolog (S. cerevisiae) [Source:HGNC Symbol;Acc:HGNC:25758]	5	952.608	-0.782348	3.42108e-08
ENSG00000066739	ATG2B	autophagy related 2B [Source:HGNC Symbol;Acc:HGNC:20187]	14	1644.58	0.614789	3.61094e-08
ENSG00000108179	PPIF	peptidylprolyl isomerase F [Source:HGNC Symbol;Acc:HGNC:9259]	10	9271.86	-0.811117	3.66666e-08
ENSG00000138796	HADH	hydroxyacyl-CoA dehydrogenase [Source:HGNC Symbol;Acc:HGNC:4799]	4	5587.13	-0.64862	3.83199e-08
ENSG00000112144	ICK	intestinal cell (MAK-like) kinase [Source:HGNC Symbol;Acc:HGNC:21219]	6	775.975	0.813136	3.83473e-08
ENSG00000223705	NSUN5P1	NOP2/Sun domain family, member 5 pseudogene 1 [Source:HGNC Symbol;Acc:HGNC:19146]	7	3830.61	0.820428	3.92422e-08
ENSG00000130517	PGPEP1	pyroglutamyl-peptidase I [Source:HGNC Symbol;Acc:HGNC:13568]	19	1844.6	0.949605	3.93663e-08
ENSG00000048462	TNFRSF17	tumor necrosis factor receptor superfamily, member 17 [Source:HGNC Symbol;Acc:HGNC:11913]	16	1880.03	1.77509	3.95499e-08
ENSG00000054967	RELT	RELT tumor necrosis factor receptor [Source:HGNC Symbol;Acc:HGNC:13764]	11	1182.69	-0.771636	4.00291e-08
ENSG00000128596	CCDC136	coiled-coil domain containing 136 [Source:HGNC Symbol;Acc:HGNC:22225]	7	250.026	1.28179	4.01231e-08
ENSG00000130560	UBAC1	UBA domain containing 1 [Source:HGNC Symbol;Acc:HGNC:30221]	9	2314.45	-0.630276	4.02985e-08
ENSG00000135446	CDK4	cyclin-dependent kinase 4 [Source:HGNC Symbol;Acc:HGNC:1773]	12	15033	-0.645446	4.04196e-08
ENSG00000184178	SCFD2	sec1 family domain containing 2 [Source:HGNC Symbol;Acc:HGNC:30676]	4	1461.98	-0.709099	4.04793e-08
ENSG00000005448	WDR54	WD repeat domain 54 [Source:HGNC Symbol;Acc:HGNC:25770]	2	2725.8	-0.654517	4.06429e-08
ENSG00000198855	FICD	FIC domain containing [Source:HGNC Symbol;Acc:HGNC:18416]	12	370.232	1.90523	4.08969e-08
ENSG00000140263	SORD	sorbitol dehydrogenase [Source:HGNC Symbol;Acc:HGNC:11184]	15	3249.37	-0.974734	4.18818e-08
ENSG00000140988	RPS2	ribosomal protein S2 [Source:HGNC Symbol;Acc:HGNC:10404]	16	140745	-0.652261	4.1892e-08
ENSG00000122873	CISD1	CDGSH iron sulfur domain 1 [Source:HGNC Symbol;Acc:HGNC:30880]	10	766.383	-0.766767	4.21423e-08
ENSG00000109971	HSPA8	heat shock 70kDa protein 8 [Source:HGNC Symbol;Acc:HGNC:5241]	11	46220.8	-1.19668	4.27552e-08
ENSG00000099251	HSD17B7P2	hydroxysteroid (17-beta) dehydrogenase 7 pseudogene 2 [Source:HGNC Symbol;Acc:HGNC:28120]	10	299.291	1.19669	4.51579e-08
ENSG00000176014	TUBB6	tubulin, beta 6 class V [Source:HGNC Symbol;Acc:HGNC:20776]	18	3901.38	-0.894873	4.56781e-08
ENSG00000011009	LYPLA2	lysophospholipase II [Source:HGNC Symbol;Acc:HGNC:6738]	1	3620.7	-0.616385	4.60125e-08
ENSG00000064201	TSPAN32	tetraspanin 32 [Source:HGNC Symbol;Acc:HGNC:13410]	11	153.923	2.50786	4.61659e-08
ENSG00000163344	PMVK	phosphomevalonate kinase [Source:HGNC Symbol;Acc:HGNC:9141]	1	2699.59	-0.806969	4.76516e-08
ENSG00000067560	RHOA	ras homolog family member A [Source:HGNC Symbol;Acc:HGNC:667]	3	19899.5	-0.64493	4.85381e-08
ENSG00000037241	RPL26L1	ribosomal protein L26-like 1 [Source:HGNC Symbol;Acc:HGNC:17050]	5	918.484	-0.778419	4.89634e-08
ENSG00000136653	NA	NA	NA	4363.34	-0.785685	5.05701e-08
ENSG00000117697	NSL1	NSL1, MIS12 kinetochore complex component [Source:HGNC Symbol;Acc:HGNC:24548]	1	1494.48	-0.60429	5.13636e-08
ENSG00000106263	EIF3B	eukaryotic translation initiation factor 3, subunit B [Source:HGNC Symbol;Acc:HGNC:3280]	7	25206	-0.659953	5.13854e-08
ENSG00000172409	CLP1	cleavage and polyadenylation factor I subunit 1 [Source:HGNC Symbol;Acc:HGNC:16999]	11	1036.57	-0.657722	5.21627e-08
ENSG00000139597	N4BP2L1	NEDD4 binding protein 2-like 1 [Source:HGNC Symbol;Acc:HGNC:25037]	13	326.207	1.27285	5.28144e-08
ENSG00000172115	CYCS	cytochrome c, somatic [Source:HGNC Symbol;Acc:HGNC:19986]	7	9344.68	-0.817936	5.35061e-08
ENSG00000112759	SLC29A1	solute carrier family 29 (equilibrative nucleoside transporter), member 1 [Source:HGNC Symbol;Acc:HGNC:11003]	6	5980.6	-1.01544	5.35885e-08
ENSG00000125454	SLC25A19	solute carrier family 25 (mitochondrial thiamine pyrophosphate carrier), member 19 [Source:HGNC Symbol;Acc:HGNC:14409]	17	1096.64	-0.721637	5.41318e-08
ENSG00000177409	SAMD9L	sterile alpha motif domain containing 9-like [Source:HGNC Symbol;Acc:HGNC:1349]	7	1891.71	1.38614	5.41439e-08
ENSG00000138297	NA	NA	NA	3203.53	-0.952615	5.46792e-08
ENSG00000235373			1	438.463	1.18617	5.51109e-08
ENSG00000144481	TRPM8	transient receptor potential cation channel, subfamily M, member 8 [Source:HGNC Symbol;Acc:HGNC:17961]	2	48.4881	4.33898	5.55018e-08
ENSG00000111653	ING4	inhibitor of growth family, member 4 [Source:HGNC Symbol;Acc:HGNC:19423]	12	953.522	0.654973	5.56939e-08
ENSG00000117748	RPA2	replication protein A2, 32kDa [Source:HGNC Symbol;Acc:HGNC:10290]	1	3492.35	-0.613062	5.59721e-08
ENSG00000166750	SLFN5	schlafen family member 5 [Source:HGNC Symbol;Acc:HGNC:28286]	17	745.26	1.32009	5.63582e-08
ENSG00000139946	PELI2	pellino E3 ubiquitin protein ligase family member 2 [Source:HGNC Symbol;Acc:HGNC:8828]	14	1081.55	1.7825	5.69172e-08
ENSG00000022267	FHL1	four and a half LIM domains 1 [Source:HGNC Symbol;Acc:HGNC:3702]	X	573.806	-1.06096	6.03368e-08
ENSG00000144645	OSBPL10	oxysterol binding protein-like 10 [Source:HGNC Symbol;Acc:HGNC:16395]	3	598.588	-2.27734	6.07751e-08
ENSG00000123297	TSFM	Ts translation elongation factor, mitochondrial [Source:HGNC Symbol;Acc:HGNC:12367]	12	1444.2	-0.710951	6.13244e-08
ENSG00000128944	KNSTRN	kinetochore-localized astrin/SPAG5 binding protein [Source:HGNC Symbol;Acc:HGNC:30767]	15	1754.19	-0.868333	6.45302e-08
ENSG00000129282	NA	NA	NA	979.076	-0.836257	6.4538e-08
ENSG00000197238	HIST1H4J	histone cluster 1, H4j [Source:HGNC Symbol;Acc:HGNC:4785]	6	219.342	-1.63098	7.0077e-08
ENSG00000164867	NOS3	nitric oxide synthase 3 (endothelial cell) [Source:HGNC Symbol;Acc:HGNC:7876]	7	447.709	-0.858221	7.17331e-08
ENSG00000267731			17	174.364	1.72392	7.47861e-08
ENSG00000106261	ZKSCAN1	zinc finger with KRAB and SCAN domains 1 [Source:HGNC Symbol;Acc:HGNC:13101]	7	5963.29	0.627385	7.66546e-08
ENSG00000198938	MT-CO3	mitochondrially encoded cytochrome c oxidase III [Source:HGNC Symbol;Acc:HGNC:7422]	MT	85848.6	-1.96159	7.91038e-08
ENSG00000116406	EDEM3	ER degradation enhancer, mannosidase alpha-like 3 [Source:HGNC Symbol;Acc:HGNC:16787]	1	1775.01	0.652475	8.03077e-08
ENSG00000198356	ASNA1	arsA arsenite transporter, ATP-binding, homolog 1 (bacterial) [Source:HGNC Symbol;Acc:HGNC:752]	19	3189.62	-0.678622	8.04545e-08
ENSG00000100294	MCAT	malonyl CoA:ACP acyltransferase (mitochondrial) [Source:HGNC Symbol;Acc:HGNC:29622]	22	1171.56	-0.688988	8.08033e-08
ENSG00000203836	NA	NA	NA	1403.47	0.665053	8.17393e-08
ENSG00000137547	MRPL15	mitochondrial ribosomal protein L15 [Source:HGNC Symbol;Acc:HGNC:14054]	8	2392.34	-0.742243	8.49974e-08
ENSG00000120992	LYPLA1	lysophospholipase I [Source:HGNC Symbol;Acc:HGNC:6737]	8	3181.42	-0.606063	8.51267e-08
ENSG00000007944	MYLIP	myosin regulatory light chain interacting protein [Source:HGNC Symbol;Acc:HGNC:21155]	6	717.496	-0.799122	8.62386e-08
ENSG00000149476	TKFC	triokinase/FMN cyclase [Source:HGNC Symbol;Acc:HGNC:24552]	11	2254.87	-0.606082	8.65294e-08
ENSG00000170043	TRAPPC1	trafficking protein particle complex 1 [Source:HGNC Symbol;Acc:HGNC:19894]	17	2395.56	-0.665741	8.71063e-08
ENSG00000235750	KIAA0040	KIAA0040 [Source:HGNC Symbol;Acc:HGNC:28950]	1	3530.62	-0.781774	8.76909e-08
ENSG00000136167	LCP1	lymphocyte cytosolic protein 1 (L-plastin) [Source:HGNC Symbol;Acc:HGNC:6528]	13	60310.6	-1.17495	8.86958e-08
ENSG00000176845	METRNL	meteorin, glial cell differentiation regulator-like [Source:HGNC Symbol;Acc:HGNC:27584]	17	236.38	1.3358	8.9834e-08
ENSG00000147155	EBP	emopamil binding protein (sterol isomerase) [Source:HGNC Symbol;Acc:HGNC:3133]	X	3083.73	-0.693576	9.12302e-08
ENSG00000099795	NDUFB7	NADH dehydrogenase (ubiquinone) 1 beta subcomplex, 7, 18kDa [Source:HGNC Symbol;Acc:HGNC:7702]	19	2544.76	-0.925299	9.13881e-08
ENSG00000168159	RNF187	ring finger protein 187 [Source:HGNC Symbol;Acc:HGNC:27146]	1	11650.2	1.03863	9.14447e-08
ENSG00000161654	LSM12	LSM12 homolog [Source:HGNC Symbol;Acc:HGNC:26407]	17	2507.63	-0.616606	9.16621e-08
ENSG00000011376	LARS2	leucyl-tRNA synthetase 2, mitochondrial [Source:HGNC Symbol;Acc:HGNC:17095]	3	2035.71	-0.687837	9.29539e-08
ENSG00000030066	NUP160	nucleoporin 160kDa [Source:HGNC Symbol;Acc:HGNC:18017]	11	7401.23	-0.710424	9.3461e-08
ENSG00000187609	EXD3	exonuclease 3'-5' domain containing 3 [Source:HGNC Symbol;Acc:HGNC:26023]	9	343.465	1.06448	9.50802e-08
ENSG00000136869	TLR4	toll-like receptor 4 [Source:HGNC Symbol;Acc:HGNC:11850]	9	394.295	-0.938927	9.94638e-08
ENSG00000061987	MON2	MON2 homolog, regulator of endosome-to-Golgi trafficking [Source:HGNC Symbol;Acc:HGNC:29177]	12	1722.42	0.713073	1.01103e-07
ENSG00000168005	C11orf84	chromosome 11 open reading frame 84 [Source:HGNC Symbol;Acc:HGNC:25115]	11	3466.08	-0.622518	1.02151e-07
ENSG00000169435	RASSF6	Ras association (RalGDS/AF-6) domain family member 6 [Source:HGNC Symbol;Acc:HGNC:20796]	4	3721.78	-0.8509	1.02798e-07
ENSG00000165322	ARHGAP12	Rho GTPase activating protein 12 [Source:HGNC Symbol;Acc:HGNC:16348]	10	756.712	0.718144	1.02958e-07
ENSG00000127184	COX7C	cytochrome c oxidase subunit VIIc [Source:HGNC Symbol;Acc:HGNC:2292]	5	4820.85	-0.614133	1.0695e-07
ENSG00000238105	GOLGA2P5	golgin A2 pseudogene 5 [Source:HGNC Symbol;Acc:HGNC:25315]	12	913.07	1.16806	1.10684e-07
ENSG00000103363	TCEB2	transcription elongation factor B (SIII), polypeptide 2 (18kDa, elongin B) [Source:HGNC Symbol;Acc:HGNC:11619]	16	5550	-0.888157	1.13244e-07
ENSG00000101911	PRPS2	phosphoribosyl pyrophosphate synthetase 2 [Source:HGNC Symbol;Acc:HGNC:9465]	X	3005.27	-0.706298	1.13261e-07
ENSG00000254986	DPP3	dipeptidyl-peptidase 3 [Source:HGNC Symbol;Acc:HGNC:3008]	11	3978.8	-1.07025	1.13683e-07
ENSG00000125826	RBCK1	RanBP-type and C3HC4-type zinc finger containing 1 [Source:HGNC Symbol;Acc:HGNC:15864]	20	5196.13	1.29082	1.13812e-07
ENSG00000110104	CCDC86	coiled-coil domain containing 86 [Source:HGNC Symbol;Acc:HGNC:28359]	11	2724.34	-1.32409	1.13966e-07
ENSG00000105197	TIMM50	translocase of inner mitochondrial membrane 50 homolog (S. cerevisiae) [Source:HGNC Symbol;Acc:HGNC:23656]	19	3517.14	-0.903635	1.14304e-07
ENSG00000173486	FKBP2	FK506 binding protein 2, 13kDa [Source:HGNC Symbol;Acc:HGNC:3718]	11	1466.67	0.73956	1.16172e-07
ENSG00000237491			1	142.346	1.58786	1.20184e-07
ENSG00000259803	SLC22A31	solute carrier family 22, member 31 [Source:HGNC Symbol;Acc:HGNC:27091]	16	289.286	1.20297	1.20394e-07
ENSG00000144746	ARL6IP5	ADP-ribosylation factor-like 6 interacting protein 5 [Source:HGNC Symbol;Acc:HGNC:16937]	3	4017.82	-0.839669	1.20782e-07
ENSG00000079435	LIPE	lipase, hormone-sensitive [Source:HGNC Symbol;Acc:HGNC:6621]	19	1165.18	-0.705169	1.21478e-07
ENSG00000230709			17	121.647	-1.7194	1.24924e-07
ENSG00000104783	KCNN4	potassium channel, calcium activated intermediate/small conductance subfamily N alpha, member 4 [Source:HGNC Symbol;Acc:HGNC:6293]	19	1667.64	-2.13265	1.26726e-07
ENSG00000134109	EDEM1	ER degradation enhancer, mannosidase alpha-like 1 [Source:HGNC Symbol;Acc:HGNC:18967]	3	7943.63	1.17839	1.28181e-07
ENSG00000111906	HDDC2	HD domain containing 2 [Source:HGNC Symbol;Acc:HGNC:21078]	6	1165.53	-0.611088	1.28181e-07
ENSG00000163520	FBLN2	fibulin 2 [Source:HGNC Symbol;Acc:HGNC:3601]	3	171.775	-2.45962	1.30036e-07
ENSG00000109436	TBC1D9	TBC1 domain family, member 9 (with GRAM domain) [Source:HGNC Symbol;Acc:HGNC:21710]	4	1084.28	-1.10851	1.30065e-07
ENSG00000123358	NR4A1	nuclear receptor subfamily 4, group A, member 1 [Source:HGNC Symbol;Acc:HGNC:7980]	12	827.278	-1.72008	1.30481e-07
ENSG00000119705	SLIRP	SRA stem-loop interacting RNA binding protein [Source:HGNC Symbol;Acc:HGNC:20495]	14	1012.53	-0.796821	1.32952e-07
ENSG00000131188	PRR7	proline rich 7 (synaptic) [Source:HGNC Symbol;Acc:HGNC:28130]	5	384.619	-1.97786	1.33252e-07
ENSG00000169885	CALML6	calmodulin-like 6 [Source:HGNC Symbol;Acc:HGNC:24193]	1	216.069	2.63091	1.33421e-07
ENSG00000198569	SLC34A3	solute carrier family 34 (type II sodium/phosphate cotransporter), member 3 [Source:HGNC Symbol;Acc:HGNC:20305]	9	84.067	3.38411	1.36106e-07
ENSG00000224956			1	816.11	1.01951	1.3672e-07
ENSG00000180448	HMHA1	histocompatibility (minor) HA-1 [Source:HGNC Symbol;Acc:HGNC:17102]	19	9662.7	-0.697301	1.39921e-07
ENSG00000186416	NKRF	NFKB repressing factor [Source:HGNC Symbol;Acc:HGNC:19374]	X	1248.24	-0.704299	1.39921e-07
ENSG00000086200	IPO11	importin 11 [Source:HGNC Symbol;Acc:HGNC:20628]	5	1397.59	-0.585863	1.40299e-07
ENSG00000136527	TRA2B	transformer 2 beta homolog (Drosophila) [Source:HGNC Symbol;Acc:HGNC:10781]	3	11016.4	-0.592306	1.48811e-07
ENSG00000111196	MAGOHB	mago homolog B, exon junction complex core component [Source:HGNC Symbol;Acc:HGNC:25504]	12	935.879	-0.59089	1.54413e-07
ENSG00000136518	ACTL6A	actin-like 6A [Source:HGNC Symbol;Acc:HGNC:24124]	3	4349.21	-0.610961	1.55216e-07
ENSG00000167283	ATP5L	ATP synthase, H+ transporting, mitochondrial Fo complex, subunit G [Source:HGNC Symbol;Acc:HGNC:14247]	11	3033.77	-0.776653	1.57268e-07
ENSG00000103356	EARS2	glutamyl-tRNA synthetase 2, mitochondrial [Source:HGNC Symbol;Acc:HGNC:29419]	16	2606.79	-0.812463	1.61691e-07
ENSG00000184261	KCNK12	potassium channel, two pore domain subfamily K, member 12 [Source:HGNC Symbol;Acc:HGNC:6274]	2	167.412	2.40455	1.64128e-07
ENSG00000112578	BYSL	bystin-like [Source:HGNC Symbol;Acc:HGNC:1157]	6	3365.08	-1.01258	1.64935e-07
ENSG00000162783	IER5	immediate early response 5 [Source:HGNC Symbol;Acc:HGNC:5393]	1	5834.93	-0.790497	1.66817e-07
ENSG00000113369	ARRDC3	arrestin domain containing 3 [Source:HGNC Symbol;Acc:HGNC:29263]	5	886.858	0.695088	1.66933e-07
ENSG00000188976	NOC2L	NOC2-like nucleolar associated transcriptional repressor [Source:HGNC Symbol;Acc:HGNC:24517]	1	10215.8	-0.830198	1.68723e-07
ENSG00000100410	PHF5A	PHD finger protein 5A [Source:HGNC Symbol;Acc:HGNC:18000]	22	2567.36	-0.697268	1.7142e-07
ENSG00000113240	CLK4	CDC-like kinase 4 [Source:HGNC Symbol;Acc:HGNC:13659]	5	617.402	0.698982	1.73074e-07
ENSG00000131143	COX4I1	cytochrome c oxidase subunit IV isoform 1 [Source:HGNC Symbol;Acc:HGNC:2265]	16	13862	-0.701737	1.75524e-07
ENSG00000173692	PSMD1	proteasome (prosome, macropain) 26S subunit, non-ATPase, 1 [Source:HGNC Symbol;Acc:HGNC:9554]	2	6785.47	-0.795149	1.79172e-07
ENSG00000129255	MPDU1	mannose-P-dolichol utilization defect 1 [Source:HGNC Symbol;Acc:HGNC:7207]	17	1898.83	-0.688613	1.80031e-07
ENSG00000147065	MSN	moesin [Source:HGNC Symbol;Acc:HGNC:7373]	X	30048.3	-0.627752	1.80459e-07
ENSG00000198435	NRARP	NOTCH-regulated ankyrin repeat protein [Source:HGNC Symbol;Acc:HGNC:33843]	9	570.767	-0.861032	1.83088e-07
ENSG00000117616	RSRP1	arginine/serine-rich protein 1 [Source:HGNC Symbol;Acc:HGNC:25234]	1	2412.82	0.846137	1.85008e-07
ENSG00000113460	BRIX1	BRX1, biogenesis of ribosomes [Source:HGNC Symbol;Acc:HGNC:24170]	5	1378.98	-0.868293	1.87858e-07
ENSG00000114648	KLHL18	kelch-like family member 18 [Source:HGNC Symbol;Acc:HGNC:29120]	3	1486.39	-0.691898	1.94171e-07
ENSG00000187796	CARD9	caspase recruitment domain family, member 9 [Source:HGNC Symbol;Acc:HGNC:16391]	9	285.425	1.86452	1.94353e-07
ENSG00000104825	NFKBIB	nuclear factor of kappa light polypeptide gene enhancer in B-cells inhibitor, beta [Source:HGNC Symbol;Acc:HGNC:7798]	19	1717.89	-0.646531	1.94353e-07
ENSG00000101811	CSTF2	cleavage stimulation factor, 3' pre-RNA, subunit 2, 64kDa [Source:HGNC Symbol;Acc:HGNC:2484]	X	1696.6	-0.619407	1.9597e-07
ENSG00000131174	COX7B	cytochrome c oxidase subunit VIIb [Source:HGNC Symbol;Acc:HGNC:2291]	X	2861.55	-0.83305	1.98749e-07
ENSG00000108528	SLC25A11	solute carrier family 25 (mitochondrial carrier; oxoglutarate carrier), member 11 [Source:HGNC Symbol;Acc:HGNC:10981]	17	3330.17	-0.787082	2.00977e-07
ENSG00000168003	SLC3A2	solute carrier family 3 (amino acid transporter heavy chain), member 2 [Source:HGNC Symbol;Acc:HGNC:11026]	11	11342.3	0.879856	2.03805e-07
ENSG00000010404	IDS	iduronate 2-sulfatase [Source:HGNC Symbol;Acc:HGNC:5389]	X	2437.58	0.784509	2.0679e-07
ENSG00000169972	PUSL1	pseudouridylate synthase-like 1 [Source:HGNC Symbol;Acc:HGNC:26914]	1	605.128	-0.790543	2.13759e-07
ENSG00000197063	MAFG	v-maf avian musculoaponeurotic fibrosarcoma oncogene homolog G [Source:HGNC Symbol;Acc:HGNC:6781]	17	2915.51	1.0672	2.19486e-07
ENSG00000225485	NA	NA	NA	1512.5	1.25213	2.19486e-07
ENSG00000136603	SKIL	SKI-like proto-oncogene [Source:HGNC Symbol;Acc:HGNC:10897]	3	1161.56	0.937484	2.23703e-07
ENSG00000228327			1	415.717	0.942376	2.2404e-07
ENSG00000065268	WDR18	WD repeat domain 18 [Source:HGNC Symbol;Acc:HGNC:17956]	19	2293.04	-0.796558	2.34679e-07
ENSG00000039123	SKIV2L2	superkiller viralicidic activity 2-like 2 (S. cerevisiae) [Source:HGNC Symbol;Acc:HGNC:18734]	5	3814.12	-0.59256	2.36314e-07
ENSG00000141741	MIEN1	migration and invasion enhancer 1 [Source:HGNC Symbol;Acc:HGNC:28230]	17	1017.53	-0.750401	2.4011e-07
ENSG00000164045	CDC25A	cell division cycle 25A [Source:HGNC Symbol;Acc:HGNC:1725]	3	2586.59	-0.708968	2.40936e-07
ENSG00000164051	CCDC51	coiled-coil domain containing 51 [Source:HGNC Symbol;Acc:HGNC:25714]	3	1072.98	-0.970955	2.50013e-07
ENSG00000143344	RGL1	ral guanine nucleotide dissociation stimulator-like 1 [Source:HGNC Symbol;Acc:HGNC:30281]	1	618.803	-1.203	2.5312e-07
ENSG00000178904	DPY19L3	dpy-19-like 3 (C. elegans) [Source:HGNC Symbol;Acc:HGNC:27120]	19	1079.44	0.694984	2.55576e-07
ENSG00000068912	ERLEC1	endoplasmic reticulum lectin 1 [Source:HGNC Symbol;Acc:HGNC:25222]	2	1875.48	0.932736	2.60124e-07
ENSG00000236609	ZNF853	zinc finger protein 853 [Source:HGNC Symbol;Acc:HGNC:21767]	7	268.318	0.879124	2.60389e-07
ENSG00000136810	TXN	thioredoxin [Source:HGNC Symbol;Acc:HGNC:12435]	9	5693.79	-0.619427	2.67699e-07
ENSG00000174173	TRMT10C	tRNA methyltransferase 10 homolog C (S. cerevisiae) [Source:HGNC Symbol;Acc:HGNC:26022]	3	1045.23	-0.676371	2.71731e-07
ENSG00000170482	SLC23A1	solute carrier family 23 (ascorbic acid transporter), member 1 [Source:HGNC Symbol;Acc:HGNC:10974]	5	393.108	1.51602	2.74728e-07
ENSG00000198496	NBR2	neighbor of BRCA1 gene 2 (non-protein coding) [Source:HGNC Symbol;Acc:HGNC:20691]	17	272.613	1.86557	2.8394e-07
ENSG00000214279		scavenger receptor protein family member [Source:EntrezGene;Acc:619207]	10	2264.97	1.6448	2.8394e-07
ENSG00000111679	PTPN6	protein tyrosine phosphatase, non-receptor type 6 [Source:HGNC Symbol;Acc:HGNC:9658]	12	9086.45	-3.47366	2.8994e-07
ENSG00000120705	ETF1	eukaryotic translation termination factor 1 [Source:HGNC Symbol;Acc:HGNC:3477]	5	7866.64	-0.669087	2.93162e-07
ENSG00000124541	RRP36	ribosomal RNA processing 36 [Source:HGNC Symbol;Acc:HGNC:21374]	6	2303.51	-0.723467	2.95221e-07
ENSG00000099624	ATP5D	ATP synthase, H+ transporting, mitochondrial F1 complex, delta subunit [Source:HGNC Symbol;Acc:HGNC:837]	19	6133.74	-0.910479	2.98997e-07
ENSG00000100029	PES1	pescadillo ribosomal biogenesis factor 1 [Source:HGNC Symbol;Acc:HGNC:8848]	22	10826.7	-0.811136	3.07156e-07
ENSG00000259959			4	121.772	1.40002	3.08107e-07
ENSG00000157741	UBN2	ubinuclein 2 [Source:HGNC Symbol;Acc:HGNC:21931]	7	775.82	0.985239	3.14362e-07
ENSG00000139190	VAMP1	vesicle-associated membrane protein 1 (synaptobrevin 1) [Source:HGNC Symbol;Acc:HGNC:12642]	12	1074.8	0.826871	3.15216e-07
ENSG00000237190	CDKN2AIPNL	CDKN2A interacting protein N-terminal like [Source:HGNC Symbol;Acc:HGNC:30545]	5	1571.33	-0.711087	3.23576e-07
ENSG00000171448	ZBTB26	zinc finger and BTB domain containing 26 [Source:HGNC Symbol;Acc:HGNC:23383]	9	661.596	0.842844	3.248e-07
ENSG00000100307	CBX7	chromobox homolog 7 [Source:HGNC Symbol;Acc:HGNC:1557]	22	1822.34	1.20406	3.28793e-07
ENSG00000165732	DDX21	DEAD (Asp-Glu-Ala-Asp) box helicase 21 [Source:HGNC Symbol;Acc:HGNC:2744]	10	13357.3	-0.713243	3.33085e-07
ENSG00000168209	DDIT4	DNA-damage-inducible transcript 4 [Source:HGNC Symbol;Acc:HGNC:24944]	10	2333.97	1.50738	3.41409e-07
ENSG00000175832	ETV4	ets variant 4 [Source:HGNC Symbol;Acc:HGNC:3493]	17	511.345	-2.3835	3.42405e-07
ENSG00000185825	BCAP31	B-cell receptor-associated protein 31 [Source:HGNC Symbol;Acc:HGNC:16695]	X	8575.33	-0.800252	3.42405e-07
ENSG00000188389	PDCD1	programmed cell death 1 [Source:HGNC Symbol;Acc:HGNC:8760]	2	360.165	-1.80151	3.43515e-07
ENSG00000108592	FTSJ3	FtsJ homolog 3 (E. coli) [Source:HGNC Symbol;Acc:HGNC:17136]	17	5543.4	-0.627679	3.48394e-07
ENSG00000104763	ASAH1	N-acylsphingosine amidohydrolase (acid ceramidase) 1 [Source:HGNC Symbol;Acc:HGNC:735]	8	1250.53	0.798015	3.49927e-07
ENSG00000169627	BOLA2B	bolA family member 2B [Source:HGNC Symbol;Acc:HGNC:32479]	16	2150.14	-1.00831	3.53734e-07
ENSG00000233198	RNF224	ring finger protein 224 [Source:HGNC Symbol;Acc:HGNC:41912]	9	56.2326	3.23582	3.56111e-07
ENSG00000198040	ZNF84	zinc finger protein 84 [Source:HGNC Symbol;Acc:HGNC:13159]	12	1030.89	0.773196	3.59056e-07
ENSG00000180879	SSR4	signal sequence receptor, delta [Source:HGNC Symbol;Acc:HGNC:11326]	X	9602.01	0.744552	3.61453e-07
ENSG00000090861	AARS	alanyl-tRNA synthetase [Source:HGNC Symbol;Acc:HGNC:20]	16	21410.7	0.871607	3.63444e-07
ENSG00000189343	RPS2P46	ribosomal protein S2 pseudogene 46 [Source:HGNC Symbol;Acc:HGNC:35839]	17	26043	-0.627902	3.63444e-07
ENSG00000142453	CARM1	coactivator-associated arginine methyltransferase 1 [Source:HGNC Symbol;Acc:HGNC:23393]	19	8880.05	-0.713941	3.75141e-07
ENSG00000172336	POP7	POP7 homolog, ribonuclease P/MRP subunit [Source:HGNC Symbol;Acc:HGNC:19949]	7	2141.42	-0.778274	3.75241e-07
ENSG00000235760		uncharacterized LOC644093 [Source:EntrezGene;Acc:644093]	2	22.8782	4.0322	3.76361e-07
ENSG00000179294	NA	NA	NA	1993.38	-0.64799	3.84317e-07
ENSG00000197905	TEAD4	TEA domain family member 4 [Source:HGNC Symbol;Acc:HGNC:11717]	12	625.393	-1.62046	3.90987e-07
ENSG00000100749	VRK1	vaccinia related kinase 1 [Source:HGNC Symbol;Acc:HGNC:12718]	14	2650.77	-0.690295	3.92766e-07
ENSG00000062282	DGAT2	diacylglycerol O-acyltransferase 2 [Source:HGNC Symbol;Acc:HGNC:16940]	11	2198.09	-1.1276	3.95441e-07
ENSG00000120057	SFRP5	secreted frizzled-related protein 5 [Source:HGNC Symbol;Acc:HGNC:10779]	10	328.721	1.94209	4.00541e-07
ENSG00000170270	C14orf142	chromosome 14 open reading frame 142 [Source:HGNC Symbol;Acc:HGNC:20356]	14	780.795	-0.684806	4.02356e-07
ENSG00000101751	POLI	polymerase (DNA directed) iota [Source:HGNC Symbol;Acc:HGNC:9182]	18	450.596	0.855325	4.05762e-07
ENSG00000116237	ICMT	isoprenylcysteine carboxyl methyltransferase [Source:HGNC Symbol;Acc:HGNC:5350]	1	4652.71	-0.615555	4.05762e-07
ENSG00000203709	C1orf132	chromosome 1 open reading frame 132 [Source:HGNC Symbol;Acc:HGNC:32018]	1	402.893	0.997146	4.11812e-07
ENSG00000037897	METTL1	methyltransferase like 1 [Source:HGNC Symbol;Acc:HGNC:7030]	12	1458.68	-0.632182	4.13109e-07
ENSG00000169442	CD52	CD52 molecule [Source:HGNC Symbol;Acc:HGNC:1804]	1	1929.26	-2.25487	4.14864e-07
ENSG00000159259	CHAF1B	chromatin assembly factor 1, subunit B (p60) [Source:HGNC Symbol;Acc:HGNC:1911]	21	1444.53	-0.745146	4.18377e-07
ENSG00000104872	PIH1D1	PIH1 domain containing 1 [Source:HGNC Symbol;Acc:HGNC:26075]	19	3018.26	-0.640646	4.27531e-07
ENSG00000157259	GATAD1	GATA zinc finger domain containing 1 [Source:HGNC Symbol;Acc:HGNC:29941]	7	1208.9	0.60108	4.31626e-07
ENSG00000154319	FAM167A	family with sequence similarity 167, member A [Source:HGNC Symbol;Acc:HGNC:15549]	8	603.894	1.05633	4.34037e-07
ENSG00000235513			22	87.8355	4.82559	4.42185e-07
ENSG00000130703	OSBPL2	oxysterol binding protein-like 2 [Source:HGNC Symbol;Acc:HGNC:15761]	20	1537.79	0.627485	4.51147e-07
ENSG00000106153	CHCHD2	coiled-coil-helix-coiled-coil-helix domain containing 2 [Source:HGNC Symbol;Acc:HGNC:21645]	7	16521.4	-0.7553	4.51807e-07
ENSG00000075188	NUP37	nucleoporin 37kDa [Source:HGNC Symbol;Acc:HGNC:29929]	12	984.521	-0.686535	4.53619e-07
ENSG00000114054	PCCB	propionyl CoA carboxylase, beta polypeptide [Source:HGNC Symbol;Acc:HGNC:8654]	3	3574.45	-1.01491	4.61838e-07
ENSG00000162144	CYB561A3	cytochrome b561 family, member A3 [Source:HGNC Symbol;Acc:HGNC:23014]	11	2765.78	-1.28502	4.62305e-07
ENSG00000108671	PSMD11	proteasome (prosome, macropain) 26S subunit, non-ATPase, 11 [Source:HGNC Symbol;Acc:HGNC:9556]	17	6015.26	-0.598599	4.67275e-07
ENSG00000106266	SNX8	sorting nexin 8 [Source:HGNC Symbol;Acc:HGNC:14972]	7	2401.12	-0.714327	4.82412e-07
ENSG00000261827	NA	NA	NA	55.944	2.40437	4.85968e-07
ENSG00000215440	NPEPL1	aminopeptidase-like 1 [Source:HGNC Symbol;Acc:HGNC:16244]	20	497.19	0.971121	5.02366e-07
ENSG00000122882	ECD	ecdysoneless homolog (Drosophila) [Source:HGNC Symbol;Acc:HGNC:17029]	10	1519.91	-0.637149	5.04147e-07
ENSG00000246705	H2AFJ	H2A histone family, member J [Source:HGNC Symbol;Acc:HGNC:14456]	12	771.679	-0.728624	5.11079e-07
ENSG00000260032	LINC00657	long intergenic non-protein coding RNA 657 [Source:HGNC Symbol;Acc:HGNC:44311]	20	7900.65	0.638569	5.17309e-07
ENSG00000131711	MAP1B	microtubule-associated protein 1B [Source:HGNC Symbol;Acc:HGNC:6836]	5	6104.23	2.08878	5.18777e-07
ENSG00000198042	MAK16	MAK16 homolog [Source:HGNC Symbol;Acc:HGNC:13703]	8	1029.4	-0.64411	5.23631e-07
ENSG00000260051			16	127.325	1.32489	5.25528e-07
ENSG00000174177	CTU2	cytosolic thiouridylase subunit 2 homolog (S. pombe) [Source:HGNC Symbol;Acc:HGNC:28005]	16	1696.26	-0.912355	5.26034e-07
ENSG00000156973	PDE6D	phosphodiesterase 6D, cGMP-specific, rod, delta [Source:HGNC Symbol;Acc:HGNC:8788]	2	1163.34	-0.690262	5.36739e-07
ENSG00000156253	RWDD2B	RWD domain containing 2B [Source:HGNC Symbol;Acc:HGNC:1302]	21	801.516	-0.683236	5.3752e-07
ENSG00000130706	ADRM1	adhesion regulating molecule 1 [Source:HGNC Symbol;Acc:HGNC:15759]	20	3273.63	-0.725135	5.494e-07
ENSG00000158517	NCF1	neutrophil cytosolic factor 1 [Source:HGNC Symbol;Acc:HGNC:7660]	7	3705.87	-1.91705	5.55019e-07
ENSG00000106244	PDAP1	PDGFA associated protein 1 [Source:HGNC Symbol;Acc:HGNC:14634]	7	9221.29	-0.602093	5.62989e-07
ENSG00000075407	ZNF37A	zinc finger protein 37A [Source:HGNC Symbol;Acc:HGNC:13102]	10	1425.07	0.631405	5.75696e-07
ENSG00000147573	TRIM55	tripartite motif containing 55 [Source:HGNC Symbol;Acc:HGNC:14215]	8	95.2009	3.01692	5.81588e-07
ENSG00000171928	TVP23B	trans-golgi network vesicle protein 23 homolog B (S. cerevisiae) [Source:HGNC Symbol;Acc:HGNC:20399]	17	526.553	0.913879	5.83183e-07
ENSG00000074317	SNCB	synuclein, beta [Source:HGNC Symbol;Acc:HGNC:11140]	5	55.8843	-2.81408	5.86548e-07
ENSG00000177105	RHOG	ras homolog family member G [Source:HGNC Symbol;Acc:HGNC:672]	11	3134.75	-0.977543	5.86548e-07
ENSG00000259673	IQCH-AS1	IQCH antisense RNA 1 [Source:HGNC Symbol;Acc:HGNC:44104]	15	377.594	0.852013	5.94954e-07
ENSG00000100197	CYP2D6	cytochrome P450, family 2, subfamily D, polypeptide 6 [Source:HGNC Symbol;Acc:HGNC:2625]	22	154.249	1.5404	5.97862e-07
ENSG00000269937			16	315.227	0.904492	5.9973e-07
ENSG00000176974	SHMT1	serine hydroxymethyltransferase 1 (soluble) [Source:HGNC Symbol;Acc:HGNC:10850]	17	1267.71	-0.624125	6.05928e-07
ENSG00000114383	TUSC2	tumor suppressor candidate 2 [Source:HGNC Symbol;Acc:HGNC:17034]	3	1399.6	-0.60608	6.14403e-07
ENSG00000197603	C5orf42	chromosome 5 open reading frame 42 [Source:HGNC Symbol;Acc:HGNC:25801]	5	576.246	0.760988	6.30743e-07
ENSG00000260942	CAPN10-AS1	CAPN10 antisense RNA 1 (head to head) [Source:HGNC Symbol;Acc:HGNC:48839]	2	218.34	1.22922	6.36297e-07
ENSG00000215915	ATAD3C	ATPase family, AAA domain containing 3C [Source:HGNC Symbol;Acc:HGNC:32151]	1	365.469	-0.838116	6.46864e-07
ENSG00000048162	NOP16	NOP16 nucleolar protein [Source:HGNC Symbol;Acc:HGNC:26934]	5	1831.17	-1.03341	7.03975e-07
ENSG00000111331	OAS3	2'-5'-oligoadenylate synthetase 3, 100kDa [Source:HGNC Symbol;Acc:HGNC:8088]	12	2675.92	1.92912	7.13904e-07
ENSG00000109501	WFS1	Wolfram syndrome 1 (wolframin) [Source:HGNC Symbol;Acc:HGNC:12762]	4	999.64	1.61504	7.21415e-07
ENSG00000271270	TMCC1-AS1	TMCC1 antisense RNA 1 (head to head) [Source:HGNC Symbol;Acc:HGNC:49060]	3	380.476	0.785662	7.29066e-07
ENSG00000164258	NDUFS4	NADH dehydrogenase (ubiquinone) Fe-S protein 4, 18kDa (NADH-coenzyme Q reductase) [Source:HGNC Symbol;Acc:HGNC:7711]	5	791.71	-0.682684	7.31565e-07
ENSG00000052749	RRP12	ribosomal RNA processing 12 homolog [Source:HGNC Symbol;Acc:HGNC:29100]	10	4336.67	-0.691933	7.40383e-07
ENSG00000168427	KLHL30	kelch-like family member 30 [Source:HGNC Symbol;Acc:HGNC:24770]	2	243.492	1.12065	7.51336e-07
ENSG00000153898	MCOLN2	mucolipin 2 [Source:HGNC Symbol;Acc:HGNC:13357]	1	2363.54	-0.67891	7.51336e-07
ENSG00000186951	PPARA	peroxisome proliferator-activated receptor alpha [Source:HGNC Symbol;Acc:HGNC:9232]	22	816.073	0.880564	7.5652e-07
ENSG00000225273	NA	NA	NA	298.432	1.03548	7.59147e-07
ENSG00000184117	NIPSNAP1	nipsnap homolog 1 (C. elegans) [Source:HGNC Symbol;Acc:HGNC:7827]	22	5286.04	-0.617643	7.70699e-07
ENSG00000132603	NIP7	NIP7, nucleolar pre-rRNA processing protein [Source:HGNC Symbol;Acc:HGNC:24328]	16	2601.95	-0.835683	7.78906e-07
ENSG00000076641	PAG1	phosphoprotein membrane anchor with glycosphingolipid microdomains 1 [Source:HGNC Symbol;Acc:HGNC:30043]	8	1396.17	1.31611	7.84477e-07
ENSG00000127540	UQCR11	ubiquinol-cytochrome c reductase, complex III subunit XI [Source:HGNC Symbol;Acc:HGNC:30862]	19	431.95	-0.904543	8.15365e-07
ENSG00000182810	DDX28	DEAD (Asp-Glu-Ala-Asp) box polypeptide 28 [Source:HGNC Symbol;Acc:HGNC:17330]	16	1325.73	-0.735175	8.23243e-07
ENSG00000235173	HGH1	HGH1 homolog [Source:HGNC Symbol;Acc:HGNC:24161]	8	2253.08	-0.59181	8.34996e-07
ENSG00000169403	PTAFR	platelet-activating factor receptor [Source:HGNC Symbol;Acc:HGNC:9582]	1	2412.46	-1.71309	8.59489e-07
ENSG00000067167	TRAM1	translocation associated membrane protein 1 [Source:HGNC Symbol;Acc:HGNC:20568]	8	7570.12	0.882712	8.61546e-07
ENSG00000131876	SNRPA1	small nuclear ribonucleoprotein polypeptide A' [Source:HGNC Symbol;Acc:HGNC:11152]	15	3429.14	-0.644992	8.68256e-07
ENSG00000178307	TMEM11	transmembrane protein 11 [Source:HGNC Symbol;Acc:HGNC:16823]	17	766.427	-0.756313	8.84532e-07
ENSG00000161513	FDXR	ferredoxin reductase [Source:HGNC Symbol;Acc:HGNC:3642]	17	2639.34	-0.81281	8.96744e-07
ENSG00000168653	NDUFS5	NADH dehydrogenase (ubiquinone) Fe-S protein 5, 15kDa (NADH-coenzyme Q reductase) [Source:HGNC Symbol;Acc:HGNC:7712]	1	3547.11	-0.796618	8.97609e-07
ENSG00000107864	CPEB3	cytoplasmic polyadenylation element binding protein 3 [Source:HGNC Symbol;Acc:HGNC:21746]	10	258.451	1.10331	8.98342e-07
ENSG00000215021	PHB2	prohibitin 2 [Source:HGNC Symbol;Acc:HGNC:30306]	12	16133.8	-0.595276	9.04145e-07
ENSG00000179406	LINC00174	long intergenic non-protein coding RNA 174 [Source:HGNC Symbol;Acc:HGNC:27788]	7	294.775	1.13467	9.0767e-07
ENSG00000130827	PLXNA3	plexin A3 [Source:HGNC Symbol;Acc:HGNC:9101]	X	2723.86	0.948664	9.22362e-07
ENSG00000236255			2	152.563	1.29009	9.77406e-07
ENSG00000163697	APBB2	amyloid beta (A4) precursor protein-binding, family B, member 2 [Source:HGNC Symbol;Acc:HGNC:582]	4	1182.86	-0.685855	9.77406e-07
ENSG00000167325	RRM1	ribonucleotide reductase M1 [Source:HGNC Symbol;Acc:HGNC:10451]	11	6971.34	-0.784321	9.98616e-07
ENSG00000184343	SRPK3	SRSF protein kinase 3 [Source:HGNC Symbol;Acc:HGNC:11402]	X	145.408	1.41247	1.01861e-06
ENSG00000204642	HLA-F	major histocompatibility complex, class I, F [Source:HGNC Symbol;Acc:HGNC:4963]	6	3446.82	0.6251	1.05063e-06
ENSG00000111775	COX6A1	cytochrome c oxidase subunit VIa polypeptide 1 [Source:HGNC Symbol;Acc:HGNC:2277]	12	281.073	-0.977175	1.05309e-06
ENSG00000137309	HMGA1	high mobility group AT-hook 1 [Source:HGNC Symbol;Acc:HGNC:5010]	6	52589.4	-0.821511	1.05309e-06
ENSG00000159674	SPON2	spondin 2, extracellular matrix protein [Source:HGNC Symbol;Acc:HGNC:11253]	4	460.233	1.78991	1.06401e-06
ENSG00000196781	TLE1	transducin-like enhancer of split 1 (E(sp1) homolog, Drosophila) [Source:HGNC Symbol;Acc:HGNC:11837]	9	1614.94	-0.752406	1.06824e-06
ENSG00000069998	CECR5	cat eye syndrome chromosome region, candidate 5 [Source:HGNC Symbol;Acc:HGNC:1843]	22	2270.62	-0.777638	1.06967e-06
ENSG00000112651	MRPL2	mitochondrial ribosomal protein L2 [Source:HGNC Symbol;Acc:HGNC:14056]	6	2415.7	-0.598889	1.07023e-06
ENSG00000007923	DNAJC11	DnaJ (Hsp40) homolog, subfamily C, member 11 [Source:HGNC Symbol;Acc:HGNC:25570]	1	2832.99	-0.648795	1.07933e-06
ENSG00000138768	USO1	USO1 vesicle transport factor [Source:HGNC Symbol;Acc:HGNC:30904]	4	3178.49	0.783703	1.09141e-06
ENSG00000168872	DDX19A	DEAD (Asp-Glu-Ala-Asp) box polypeptide 19A [Source:HGNC Symbol;Acc:HGNC:25628]	16	3110.74	-0.647679	1.09141e-06
ENSG00000150347	ARID5B	AT rich interactive domain 5B (MRF1-like) [Source:HGNC Symbol;Acc:HGNC:17362]	10	1738.36	1.06851	1.12932e-06
ENSG00000002745	WNT16	wingless-type MMTV integration site family, member 16 [Source:HGNC Symbol;Acc:HGNC:16267]	7	122.132	1.5855	1.16006e-06
ENSG00000236624	NA	NA	NA	315.083	1.54441	1.16237e-06
ENSG00000158050	DUSP2	dual specificity phosphatase 2 [Source:HGNC Symbol;Acc:HGNC:3068]	2	2652.92	-0.99397	1.18477e-06
ENSG00000146083	RNF44	ring finger protein 44 [Source:HGNC Symbol;Acc:HGNC:19180]	5	3697.88	0.588851	1.20302e-06
ENSG00000163534	FCRL1	Fc receptor-like 1 [Source:HGNC Symbol;Acc:HGNC:18509]	1	46.744	-3.17729	1.21246e-06
ENSG00000221968	FADS3	fatty acid desaturase 3 [Source:HGNC Symbol;Acc:HGNC:3576]	11	7826.63	0.933305	1.22894e-06
ENSG00000164885	CDK5	cyclin-dependent kinase 5 [Source:HGNC Symbol;Acc:HGNC:1774]	7	1473.33	-0.697381	1.24912e-06
ENSG00000118894	EEF2KMT	eukaryotic elongation factor 2 lysine methyltransferase [Source:HGNC Symbol;Acc:HGNC:32221]	16	549.521	-0.807488	1.25378e-06
ENSG00000166189	HPS6	Hermansky-Pudlak syndrome 6 [Source:HGNC Symbol;Acc:HGNC:18817]	10	2190.84	-0.615342	1.25514e-06
ENSG00000014641	MDH1	malate dehydrogenase 1, NAD (soluble) [Source:HGNC Symbol;Acc:HGNC:6970]	2	7807.67	-0.699083	1.30751e-06
ENSG00000133028	SCO1	SCO1 cytochrome c oxidase assembly protein [Source:HGNC Symbol;Acc:HGNC:10603]	17	949.573	-0.759766	1.30864e-06
ENSG00000198668	CALM1	calmodulin 1 (phosphorylase kinase, delta) [Source:HGNC Symbol;Acc:HGNC:1442]	14	8139.66	-0.660154	1.309e-06
ENSG00000147852	VLDLR	very low density lipoprotein receptor [Source:HGNC Symbol;Acc:HGNC:12698]	9	251.571	2.71332	1.31196e-06
ENSG00000101084	C20orf24	chromosome 20 open reading frame 24 [Source:HGNC Symbol;Acc:HGNC:15870]	20	1330.35	-0.61868	1.3298e-06
ENSG00000004961	HCCS	holocytochrome c synthase [Source:HGNC Symbol;Acc:HGNC:4837]	X	1205.31	-0.637843	1.33448e-06
ENSG00000130725	UBE2M	ubiquitin-conjugating enzyme E2M [Source:HGNC Symbol;Acc:HGNC:12491]	19	5928.96	-0.652511	1.35077e-06
ENSG00000106211	HSPB1	heat shock 27kDa protein 1 [Source:HGNC Symbol;Acc:HGNC:5246]	7	5327.49	-1.53089	1.35304e-06
ENSG00000091732	ZC3HC1	zinc finger, C3HC-type containing 1 [Source:HGNC Symbol;Acc:HGNC:29913]	7	1052.43	-0.648243	1.37093e-06
ENSG00000138767	CNOT6L	CCR4-NOT transcription complex, subunit 6-like [Source:HGNC Symbol;Acc:HGNC:18042]	4	1527.95	0.799429	1.39294e-06
ENSG00000074071	MRPS34	mitochondrial ribosomal protein S34 [Source:HGNC Symbol;Acc:HGNC:16618]	16	6189.69	-0.895784	1.41186e-06
ENSG00000156026	MCU	mitochondrial calcium uniporter [Source:HGNC Symbol;Acc:HGNC:23526]	10	820.075	-0.728181	1.4314e-06
ENSG00000268205			19	255.794	1.1937	1.46297e-06
ENSG00000198455	ZXDB	zinc finger, X-linked, duplicated B [Source:HGNC Symbol;Acc:HGNC:13199]	X	710.362	0.885288	1.48349e-06
ENSG00000023839	ABCC2	ATP-binding cassette, sub-family C (CFTR/MRP), member 2 [Source:HGNC Symbol;Acc:HGNC:53]	10	167.198	1.0974	1.49056e-06
ENSG00000138346	DNA2	DNA replication helicase/nuclease 2 [Source:HGNC Symbol;Acc:HGNC:2939]	10	1732.19	-0.707871	1.53485e-06
ENSG00000181163	NPM1	nucleophosmin (nucleolar phosphoprotein B23, numatrin) [Source:HGNC Symbol;Acc:HGNC:7910]	5	55342.1	-0.734715	1.53945e-06
ENSG00000013392	RWDD2A	RWD domain containing 2A [Source:HGNC Symbol;Acc:HGNC:21385]	6	251.403	1.52834	1.5416e-06
ENSG00000108010	GLRX3	glutaredoxin 3 [Source:HGNC Symbol;Acc:HGNC:15987]	10	3147.42	-0.888215	1.60685e-06
ENSG00000129473	BCL2L2	BCL2-like 2 [Source:HGNC Symbol;Acc:HGNC:995]	14	633.605	0.79023	1.62912e-06
ENSG00000272849			12	173.699	1.51251	1.63137e-06
ENSG00000229180			7	179.354	1.33231	1.64826e-06
ENSG00000213430	HSPD1P1	heat shock 60kDa protein 1 (chaperonin) pseudogene 1 [Source:HGNC Symbol;Acc:HGNC:35133]	5	560.071	-0.975761	1.65959e-06
ENSG00000175416	CLTB	clathrin, light chain B [Source:HGNC Symbol;Acc:HGNC:2091]	5	2852.11	-0.593348	1.71973e-06
ENSG00000166501	PRKCB	protein kinase C, beta [Source:HGNC Symbol;Acc:HGNC:9395]	16	8481.06	-1.0938	1.75791e-06
ENSG00000082515	MRPL22	mitochondrial ribosomal protein L22 [Source:HGNC Symbol;Acc:HGNC:14480]	5	1267.88	-0.739689	1.77819e-06
ENSG00000163947	ARHGEF3	Rho guanine nucleotide exchange factor (GEF) 3 [Source:HGNC Symbol;Acc:HGNC:683]	3	1253.99	-0.894173	1.79106e-06
ENSG00000241769	LINC00893	long intergenic non-protein coding RNA 893 [Source:HGNC Symbol;Acc:HGNC:44265]	X	52.2574	1.97925	1.80183e-06
ENSG00000085840	ORC1	origin recognition complex, subunit 1 [Source:HGNC Symbol;Acc:HGNC:8487]	1	2475.17	-0.621685	1.81165e-06
ENSG00000168824		Neuron-specific protein family member 1 [Source:UniProtKB/Swiss-Prot;Acc:P42857]	4	472.868	1.89889	1.82049e-06
ENSG00000273131	NA	NA	NA	165.545	1.24075	1.84934e-06
ENSG00000130021	HDHD1	haloacid dehalogenase-like hydrolase domain containing 1 [Source:HGNC Symbol;Acc:HGNC:16818]	X	1520.32	-0.675803	1.89564e-06
ENSG00000063587	ZNF275	zinc finger protein 275 [Source:HGNC Symbol;Acc:HGNC:13069]	X	2201.69	0.79976	1.89586e-06
ENSG00000203760	CENPW	centromere protein W [Source:HGNC Symbol;Acc:HGNC:21488]	6	578.419	-0.869806	1.8981e-06
ENSG00000111716	LDHB	lactate dehydrogenase B [Source:HGNC Symbol;Acc:HGNC:6541]	12	25380.4	-0.614195	1.92749e-06
ENSG00000149150	SLC43A1	solute carrier family 43 (amino acid system L transporter), member 1 [Source:HGNC Symbol;Acc:HGNC:9225]	11	1845.6	1.10444	1.96637e-06
ENSG00000158711	ELK4	ELK4, ETS-domain protein (SRF accessory protein 1) [Source:HGNC Symbol;Acc:HGNC:3326]	1	2336.45	0.588991	1.96637e-06
ENSG00000154723	ATP5J	ATP synthase, H+ transporting, mitochondrial Fo complex, subunit F6 [Source:HGNC Symbol;Acc:HGNC:847]	21	2113.68	-0.702544	1.97399e-06
ENSG00000167264	DUS2	dihydrouridine synthase 2 [Source:HGNC Symbol;Acc:HGNC:26014]	16	848.044	-0.673702	2.01768e-06
ENSG00000186603	HPDL	4-hydroxyphenylpyruvate dioxygenase-like [Source:HGNC Symbol;Acc:HGNC:28242]	1	1896.27	-0.951308	2.02436e-06
ENSG00000100479	POLE2	polymerase (DNA directed), epsilon 2, accessory subunit [Source:HGNC Symbol;Acc:HGNC:9178]	14	571.844	-0.66423	2.04327e-06
ENSG00000157350	ST3GAL2	ST3 beta-galactoside alpha-2,3-sialyltransferase 2 [Source:HGNC Symbol;Acc:HGNC:10863]	16	2388.08	-0.672251	2.14801e-06
ENSG00000100526	CDKN3	cyclin-dependent kinase inhibitor 3 [Source:HGNC Symbol;Acc:HGNC:1791]	14	923.112	-0.741327	2.1947e-06
ENSG00000083635	NUFIP1	nuclear fragile X mental retardation protein interacting protein 1 [Source:HGNC Symbol;Acc:HGNC:8057]	13	749.835	-0.659831	2.19534e-06
ENSG00000125821	DTD1	D-tyrosyl-tRNA deacylase 1 [Source:HGNC Symbol;Acc:HGNC:16219]	20	2324.99	-0.792928	2.19534e-06
ENSG00000198804	MT-CO1	mitochondrially encoded cytochrome c oxidase I [Source:HGNC Symbol;Acc:HGNC:7419]	MT	122639	-1.99179	2.19738e-06
ENSG00000088881	EBF4	early B-cell factor 4 [Source:HGNC Symbol;Acc:HGNC:29278]	20	95.092	1.48354	2.21215e-06
ENSG00000109519	GRPEL1	GrpE-like 1, mitochondrial (E. coli) [Source:HGNC Symbol;Acc:HGNC:19696]	4	2581.48	-0.763706	2.31153e-06
ENSG00000141542	RAB40B	RAB40B, member RAS oncogene family [Source:HGNC Symbol;Acc:HGNC:18284]	17	402.603	0.852552	2.31184e-06
ENSG00000174744	BRMS1	breast cancer metastasis suppressor 1 [Source:HGNC Symbol;Acc:HGNC:17262]	11	3395.96	-0.811414	2.33196e-06
ENSG00000234964	FABP5P7	fatty acid binding protein 5 pseudogene 7 [Source:HGNC Symbol;Acc:HGNC:31070]	11	439.049	-0.90764	2.39668e-06
ENSG00000146067	FAM193B	family with sequence similarity 193, member B [Source:HGNC Symbol;Acc:HGNC:25524]	5	3715.44	0.671176	2.41308e-06
ENSG00000166347	CYB5A	cytochrome b5 type A (microsomal) [Source:HGNC Symbol;Acc:HGNC:2570]	18	1113.69	-0.713569	2.46224e-06
ENSG00000117691	NENF	neudesin neurotrophic factor [Source:HGNC Symbol;Acc:HGNC:30384]	1	1138.08	-0.682143	2.50871e-06
ENSG00000269990	NA	NA	NA	269.726	1.28963	2.54415e-06
ENSG00000214544	GTF2IRD2P1	GTF2I repeat domain containing 2 pseudogene 1 [Source:HGNC Symbol;Acc:HGNC:33127]	7	80.3494	1.83994	2.54682e-06
ENSG00000070423	RNF126	ring finger protein 126 [Source:HGNC Symbol;Acc:HGNC:21151]	19	5575.39	-0.665837	2.58259e-06
ENSG00000111845	PAK1IP1	PAK1 interacting protein 1 [Source:HGNC Symbol;Acc:HGNC:20882]	6	1072.5	-0.815798	2.60275e-06
ENSG00000131462	TUBG1	tubulin, gamma 1 [Source:HGNC Symbol;Acc:HGNC:12417]	17	4041.49	-0.739878	2.61558e-06
ENSG00000187994	RINL	Ras and Rab interactor-like [Source:HGNC Symbol;Acc:HGNC:24795]	19	905.766	-0.712649	2.65295e-06
ENSG00000164211	STARD4	StAR-related lipid transfer (START) domain containing 4 [Source:HGNC Symbol;Acc:HGNC:18058]	5	1782.71	0.793741	2.66219e-06
ENSG00000114127	XRN1	5'-3' exoribonuclease 1 [Source:HGNC Symbol;Acc:HGNC:30654]	3	1804.89	0.899898	2.66944e-06
ENSG00000163346	PBXIP1	pre-B-cell leukemia homeobox interacting protein 1 [Source:HGNC Symbol;Acc:HGNC:21199]	1	2193.34	1.31825	2.77956e-06
ENSG00000119383	PPP2R4	protein phosphatase 2A activator, regulatory subunit 4 [Source:HGNC Symbol;Acc:HGNC:9308]	9	7117.41	-0.777154	2.81639e-06
ENSG00000105676	ARMC6	armadillo repeat containing 6 [Source:HGNC Symbol;Acc:HGNC:25049]	19	3486.2	-0.712183	2.85667e-06
ENSG00000240087			12	536.603	-0.971817	2.87336e-06
ENSG00000149212	SESN3	sestrin 3 [Source:HGNC Symbol;Acc:HGNC:23060]	11	630.136	0.751737	2.87724e-06
ENSG00000175455	CCDC14	coiled-coil domain containing 14 [Source:HGNC Symbol;Acc:HGNC:25766]	3	1411.79	0.869563	2.88266e-06
ENSG00000211459	MT-RNR1	mitochondrially encoded 12S RNA [Source:HGNC Symbol;Acc:HGNC:7470]	MT	10872.2	1.64225	2.88599e-06
ENSG00000086061	DNAJA1	DnaJ (Hsp40) homolog, subfamily A, member 1 [Source:HGNC Symbol;Acc:HGNC:5229]	9	9960.43	-0.699818	2.90399e-06
ENSG00000128524	ATP6V1F	ATPase, H+ transporting, lysosomal 14kDa, V1 subunit F [Source:HGNC Symbol;Acc:HGNC:16832]	7	1983.54	-0.690487	2.94729e-06
ENSG00000228682	NA	NA	NA	77.9392	5.34335	2.97056e-06
ENSG00000223907	LINC01226	long intergenic non-protein coding RNA 1226 [Source:HGNC Symbol;Acc:HGNC:49678]	1	137.845	5.81077	3.02333e-06
ENSG00000160932	LY6E	lymphocyte antigen 6 complex, locus E [Source:HGNC Symbol;Acc:HGNC:6727]	8	3556.86	-1.56467	3.02333e-06
ENSG00000162063	CCNF	cyclin F [Source:HGNC Symbol;Acc:HGNC:1591]	16	4285.47	-0.634173	3.02333e-06
ENSG00000131148	EMC8	ER membrane protein complex subunit 8 [Source:HGNC Symbol;Acc:HGNC:7864]	16	1866.13	-0.699577	3.03628e-06
ENSG00000173085	COQ2	coenzyme Q2 4-hydroxybenzoate polyprenyltransferase [Source:HGNC Symbol;Acc:HGNC:25223]	4	536.849	-0.724526	3.03674e-06
ENSG00000113569	NUP155	nucleoporin 155kDa [Source:HGNC Symbol;Acc:HGNC:8063]	5	3337.98	-0.589325	3.04056e-06
ENSG00000152147	GEMIN6	gem (nuclear organelle) associated protein 6 [Source:HGNC Symbol;Acc:HGNC:20044]	2	636.997	-0.625047	3.09714e-06
ENSG00000100243	CYB5R3	cytochrome b5 reductase 3 [Source:HGNC Symbol;Acc:HGNC:2873]	22	6143.8	-0.621612	3.09954e-06
ENSG00000100804	PSMB5	proteasome (prosome, macropain) subunit, beta type, 5 [Source:HGNC Symbol;Acc:HGNC:9542]	14	2715.92	-0.686776	3.09954e-06
ENSG00000177370	TIMM22	translocase of inner mitochondrial membrane 22 homolog (yeast) [Source:HGNC Symbol;Acc:HGNC:17317]	17	986.082	-0.746457	3.11252e-06
ENSG00000078177	N4BP2	NEDD4 binding protein 2 [Source:HGNC Symbol;Acc:HGNC:29851]	4	1237.84	1.24765	3.12106e-06
ENSG00000157303	SUSD3	sushi domain containing 3 [Source:HGNC Symbol;Acc:HGNC:28391]	9	1293.83	-1.10785	3.12595e-06
ENSG00000015475	BID	BH3 interacting domain death agonist [Source:HGNC Symbol;Acc:HGNC:1050]	22	1728.3	-0.784545	3.19382e-06
ENSG00000265681	RPL17	ribosomal protein L17 [Source:HGNC Symbol;Acc:HGNC:10307]	18	784.647	-0.792257	3.29462e-06
ENSG00000026950	BTN3A1	butyrophilin, subfamily 3, member A1 [Source:HGNC Symbol;Acc:HGNC:1138]	6	2111.9	1.53669	3.30486e-06
ENSG00000179818	PCBP1-AS1	PCBP1 antisense RNA 1 [Source:HGNC Symbol;Acc:HGNC:42948]	2	820.725	0.70905	3.30823e-06
ENSG00000156273	BACH1	BTB and CNC homology 1, basic leucine zipper transcription factor 1 [Source:HGNC Symbol;Acc:HGNC:935]	21	1447.67	0.915239	3.36743e-06
ENSG00000125726	CD70	CD70 molecule [Source:HGNC Symbol;Acc:HGNC:11937]	19	5368.48	-1.0736	3.37707e-06
ENSG00000170473	WIBG	within bgcn homolog (Drosophila) [Source:HGNC Symbol;Acc:HGNC:30258]	12	2693.29	-0.589448	3.40794e-06
ENSG00000108798	ABI3	ABI family, member 3 [Source:HGNC Symbol;Acc:HGNC:29859]	17	1289.73	-1.3033	3.44534e-06
ENSG00000143669	LYST	lysosomal trafficking regulator [Source:HGNC Symbol;Acc:HGNC:1968]	1	372.796	1.32909	3.57075e-06
ENSG00000168028	RPSA	ribosomal protein SA [Source:HGNC Symbol;Acc:HGNC:6502]	3	61370.9	-0.651464	3.59588e-06
ENSG00000140400	MAN2C1	mannosidase, alpha, class 2C, member 1 [Source:HGNC Symbol;Acc:HGNC:6827]	15	4400.83	0.745493	3.62854e-06
ENSG00000204164	NA	NA	NA	219.477	0.919885	3.62854e-06
ENSG00000244509	APOBEC3C	apolipoprotein B mRNA editing enzyme, catalytic polypeptide-like 3C [Source:HGNC Symbol;Acc:HGNC:17353]	22	6475.14	-0.969672	3.63261e-06
ENSG00000166897	ELFN2	extracellular leucine-rich repeat and fibronectin type III domain containing 2 [Source:HGNC Symbol;Acc:HGNC:29396]	22	533.975	1.04387	3.65218e-06
ENSG00000227775			1	510.543	0.952635	3.65218e-06
ENSG00000164050	PLXNB1	plexin B1 [Source:HGNC Symbol;Acc:HGNC:9103]	3	2260.51	0.881418	3.6653e-06
ENSG00000137038	TMEM261	transmembrane protein 261 [Source:HGNC Symbol;Acc:HGNC:30536]	9	1212.79	-0.664387	3.72297e-06
ENSG00000172995	ARPP21	cAMP-regulated phosphoprotein, 21kDa [Source:HGNC Symbol;Acc:HGNC:16968]	3	2154.49	0.869921	3.76549e-06
ENSG00000064012	CASP8	caspase 8, apoptosis-related cysteine peptidase [Source:HGNC Symbol;Acc:HGNC:1509]	2	2055.7	0.588734	3.77013e-06
ENSG00000196396	PTPN1	protein tyrosine phosphatase, non-receptor type 1 [Source:HGNC Symbol;Acc:HGNC:9642]	20	7199.73	-0.72109	3.79611e-06
ENSG00000232112	TMA7	translation machinery associated 7 homolog (S. cerevisiae) [Source:HGNC Symbol;Acc:HGNC:26932]	3	734.353	-0.916714	3.80425e-06
ENSG00000163832	ELP6	elongator acetyltransferase complex subunit 6 [Source:HGNC Symbol;Acc:HGNC:25976]	3	1476.93	-0.688187	3.87739e-06
ENSG00000008283	CYB561	cytochrome b561 [Source:HGNC Symbol;Acc:HGNC:2571]	17	687.572	1.89973	3.89031e-06
ENSG00000130347	RTN4IP1	reticulon 4 interacting protein 1 [Source:HGNC Symbol;Acc:HGNC:18647]	6	450.087	-0.989415	4.10337e-06
ENSG00000148803	FUOM	fucose mutarotase [Source:HGNC Symbol;Acc:HGNC:24733]	10	732.51	-0.952764	4.10337e-06
ENSG00000140968	IRF8	interferon regulatory factor 8 [Source:HGNC Symbol;Acc:HGNC:5358]	16	4226.51	-1.40263	4.2169e-06
ENSG00000059728	MXD1	MAX dimerization protein 1 [Source:HGNC Symbol;Acc:HGNC:6761]	2	351.543	1.65828	4.22646e-06
ENSG00000117242	PINK1-AS	PINK1 antisense RNA [Source:HGNC Symbol;Acc:HGNC:38872]	1	118.867	1.38231	4.28839e-06
ENSG00000160050	CCDC28B	coiled-coil domain containing 28B [Source:HGNC Symbol;Acc:HGNC:28163]	1	1036.94	-1.11224	4.37996e-06
ENSG00000132329	RAMP1	receptor (G protein-coupled) activity modifying protein 1 [Source:HGNC Symbol;Acc:HGNC:9843]	2	167.867	-2.5049	4.4115e-06
ENSG00000138709	LARP1B	La ribonucleoprotein domain family, member 1B [Source:HGNC Symbol;Acc:HGNC:24704]	4	1223.59	0.616322	4.41444e-06
ENSG00000162512	SDC3	syndecan 3 [Source:HGNC Symbol;Acc:HGNC:10660]	1	173.63	1.54849	4.43557e-06
ENSG00000234423	LINC01250	long intergenic non-protein coding RNA 1250 [Source:HGNC Symbol;Acc:HGNC:49844]	2	291.913	1.37745	4.47198e-06
ENSG00000124602	UNC5CL	unc-5 family C-terminal like [Source:HGNC Symbol;Acc:HGNC:21203]	6	206.481	0.977485	4.49342e-06
ENSG00000089916	GPATCH2L	G patch domain containing 2-like [Source:HGNC Symbol;Acc:HGNC:20210]	14	2213.69	0.677053	4.50053e-06
ENSG00000132716	DCAF8	DDB1 and CUL4 associated factor 8 [Source:HGNC Symbol;Acc:HGNC:24891]	1	2364.45	0.682044	4.5267e-06
ENSG00000144736	SHQ1	SHQ1, H/ACA ribonucleoprotein assembly factor [Source:HGNC Symbol;Acc:HGNC:25543]	3	838.787	-0.729173	4.6229e-06
ENSG00000116539	ASH1L	ash1 (absent, small, or homeotic)-like (Drosophila) [Source:HGNC Symbol;Acc:HGNC:19088]	1	2002.26	0.648199	4.64983e-06
ENSG00000138380	CARF	calcium responsive transcription factor [Source:HGNC Symbol;Acc:HGNC:14435]	2	417.219	0.798386	4.66329e-06
ENSG00000101187	SLCO4A1	solute carrier organic anion transporter family, member 4A1 [Source:HGNC Symbol;Acc:HGNC:10953]	20	1687.96	-0.863901	4.68856e-06
ENSG00000110888	CAPRIN2	caprin family member 2 [Source:HGNC Symbol;Acc:HGNC:21259]	12	480.556	1.02661	4.69576e-06
ENSG00000172731	LRRC20	leucine rich repeat containing 20 [Source:HGNC Symbol;Acc:HGNC:23421]	10	1250.51	-0.74455	4.71185e-06
ENSG00000093009	CDC45	cell division cycle 45 [Source:HGNC Symbol;Acc:HGNC:1739]	22	3344.96	-0.749261	4.72371e-06
ENSG00000133069	TMCC2	transmembrane and coiled-coil domain family 2 [Source:HGNC Symbol;Acc:HGNC:24239]	1	586.492	0.609758	4.78078e-06
ENSG00000157335	CLEC18C	C-type lectin domain family 18, member C [Source:HGNC Symbol;Acc:HGNC:28538]	16	36.4125	4.07102	4.81102e-06
ENSG00000179454	KLHL28	kelch-like family member 28 [Source:HGNC Symbol;Acc:HGNC:19741]	14	375.241	0.861778	4.81102e-06
ENSG00000108439	PNPO	pyridoxamine 5'-phosphate oxidase [Source:HGNC Symbol;Acc:HGNC:30260]	17	909.952	-0.608128	4.81102e-06
ENSG00000182557	SPNS3	spinster homolog 3 (Drosophila) [Source:HGNC Symbol;Acc:HGNC:28433]	17	191.546	2.78744	4.86862e-06
ENSG00000135900	MRPL44	mitochondrial ribosomal protein L44 [Source:HGNC Symbol;Acc:HGNC:16650]	2	1302.52	-0.607552	4.87512e-06
ENSG00000265148	BZRAP1-AS1	BZRAP1 antisense RNA 1 [Source:HGNC Symbol;Acc:HGNC:44148]	17	238.179	-1.17312	4.95721e-06
ENSG00000196498	NCOR2	nuclear receptor corepressor 2 [Source:HGNC Symbol;Acc:HGNC:7673]	12	10792.3	0.708912	4.95746e-06
ENSG00000128272	ATF4	activating transcription factor 4 [Source:HGNC Symbol;Acc:HGNC:786]	22	24237	0.649817	4.987e-06
ENSG00000204264	PSMB8	proteasome (prosome, macropain) subunit, beta type, 8 [Source:HGNC Symbol;Acc:HGNC:9545]	6	6697.64	-0.785741	5.01854e-06
ENSG00000111110	PPM1H	protein phosphatase, Mg2+/Mn2+ dependent, 1H [Source:HGNC Symbol;Acc:HGNC:18583]	12	725.318	1.50078	5.08666e-06
ENSG00000214425	LRRC37A4P	leucine rich repeat containing 37, member A4, pseudogene [Source:HGNC Symbol;Acc:HGNC:25479]	17	1736.05	0.922807	5.08666e-06
ENSG00000053371	AKR7A2	aldo-keto reductase family 7, member A2 [Source:HGNC Symbol;Acc:HGNC:389]	1	2737.93	-0.620769	5.13199e-06
ENSG00000075336	TIMM21	translocase of inner mitochondrial membrane 21 homolog (yeast) [Source:HGNC Symbol;Acc:HGNC:25010]	18	1348.04	-0.638385	5.18182e-06
ENSG00000188647	PTAR1	protein prenyltransferase alpha subunit repeat containing 1 [Source:HGNC Symbol;Acc:HGNC:30449]	9	1306.83	0.646391	5.22627e-06
ENSG00000114739	ACVR2B	activin A receptor, type IIB [Source:HGNC Symbol;Acc:HGNC:174]	3	876.293	0.810524	5.28472e-06
ENSG00000163950	SLBP	stem-loop binding protein [Source:HGNC Symbol;Acc:HGNC:10904]	4	5442.49	-0.896798	5.38195e-06
ENSG00000112110	MRPL18	mitochondrial ribosomal protein L18 [Source:HGNC Symbol;Acc:HGNC:14477]	6	1786.49	-0.621104	5.39713e-06
ENSG00000260822			X	397.81	0.851643	5.65226e-06
ENSG00000197956	S100A6	S100 calcium binding protein A6 [Source:HGNC Symbol;Acc:HGNC:10496]	1	929.541	-0.97013	5.70787e-06
ENSG00000167291	TBC1D16	TBC1 domain family, member 16 [Source:HGNC Symbol;Acc:HGNC:28356]	17	1393.63	0.779593	5.79872e-06
ENSG00000001461	NIPAL3	NIPA-like domain containing 3 [Source:HGNC Symbol;Acc:HGNC:25233]	1	795.544	0.644371	5.8362e-06
ENSG00000087995	METTL2A	methyltransferase like 2A [Source:HGNC Symbol;Acc:HGNC:25755]	17	903.248	-0.696093	5.95153e-06
ENSG00000110944	IL23A	interleukin 23, alpha subunit p19 [Source:HGNC Symbol;Acc:HGNC:15488]	12	307.058	1.26912	5.95747e-06
ENSG00000104728	ARHGEF10	Rho guanine nucleotide exchange factor (GEF) 10 [Source:HGNC Symbol;Acc:HGNC:14103]	8	32.8986	4.63769	6.02499e-06
ENSG00000228784	LINC00954	long intergenic non-protein coding RNA 954 [Source:HGNC Symbol;Acc:HGNC:48668]	2	72.8739	1.97335	6.13976e-06
ENSG00000188206	HNRNPU-AS1	HNRNPU antisense RNA 1 [Source:HGNC Symbol;Acc:HGNC:27651]	1	140.917	1.12943	6.41584e-06
ENSG00000181264	TMEM136	transmembrane protein 136 [Source:HGNC Symbol;Acc:HGNC:28280]	11	158.003	2.08424	6.57368e-06
ENSG00000081189	MEF2C	myocyte enhancer factor 2C [Source:HGNC Symbol;Acc:HGNC:6996]	5	2777.07	-1.17289	6.79866e-06
ENSG00000179041	RRS1	ribosome biogenesis regulator homolog [Source:HGNC Symbol;Acc:HGNC:17083]	8	2182.16	-0.610443	6.82288e-06
ENSG00000225828	FAM229A	family with sequence similarity 229, member A [Source:HGNC Symbol;Acc:HGNC:44652]	1	69.7323	1.77862	6.8285e-06
ENSG00000173145	NOC3L	NOC3-like DNA replication regulator [Source:HGNC Symbol;Acc:HGNC:24034]	10	1722.45	-0.601231	6.8285e-06
ENSG00000085662	AKR1B1	aldo-keto reductase family 1, member B1 (aldose reductase) [Source:HGNC Symbol;Acc:HGNC:381]	7	6259.24	-0.813649	6.88499e-06
ENSG00000269155			6	160.637	2.15761	6.93206e-06
ENSG00000137171	KLC4	kinesin light chain 4 [Source:HGNC Symbol;Acc:HGNC:21624]	6	990.838	0.607799	6.94384e-06
ENSG00000114013	CD86	CD86 molecule [Source:HGNC Symbol;Acc:HGNC:1705]	3	2842.05	-3.48718	6.96842e-06
ENSG00000196684	HSH2D	hematopoietic SH2 domain containing [Source:HGNC Symbol;Acc:HGNC:24920]	19	2732.21	-1.5825	7.00323e-06
ENSG00000198546	ZNF511	zinc finger protein 511 [Source:HGNC Symbol;Acc:HGNC:28445]	10	1354.95	-0.670566	7.03712e-06
ENSG00000159685	CHCHD6	coiled-coil-helix-coiled-coil-helix domain containing 6 [Source:HGNC Symbol;Acc:HGNC:28184]	3	540.608	-0.733189	7.14476e-06
ENSG00000007314	SCN4A	sodium channel, voltage gated, type IV alpha subunit [Source:HGNC Symbol;Acc:HGNC:10591]	17	481.369	1.02321	7.21764e-06
ENSG00000104299	INTS9	integrator complex subunit 9 [Source:HGNC Symbol;Acc:HGNC:25592]	8	1435.29	-0.619283	7.26007e-06
ENSG00000172270	BSG	basigin (Ok blood group) [Source:HGNC Symbol;Acc:HGNC:1116]	19	17867.8	-0.772362	7.32166e-06
ENSG00000163535	SGOL2	shugoshin-like 2 (S. pombe) [Source:HGNC Symbol;Acc:HGNC:30812]	2	1372.87	-0.612222	7.34168e-06
ENSG00000152042	NA	NA	NA	1118.01	0.590569	7.35656e-06
ENSG00000100060	MFNG	MFNG O-fucosylpeptide 3-beta-N-acetylglucosaminyltransferase [Source:HGNC Symbol;Acc:HGNC:7038]	22	7715.4	-0.611108	7.40466e-06
ENSG00000136732	GYPC	glycophorin C (Gerbich blood group) [Source:HGNC Symbol;Acc:HGNC:4704]	2	3264.2	0.668666	7.41844e-06
ENSG00000137817	PARP6	poly (ADP-ribose) polymerase family, member 6 [Source:HGNC Symbol;Acc:HGNC:26921]	15	1844.5	0.746262	7.64328e-06
ENSG00000181991	MRPS11	mitochondrial ribosomal protein S11 [Source:HGNC Symbol;Acc:HGNC:14050]	15	1994.1	-0.591395	7.80822e-06
ENSG00000262814	MRPL12	mitochondrial ribosomal protein L12 [Source:HGNC Symbol;Acc:HGNC:10378]	17	261.54	-1.10608	7.86887e-06
ENSG00000260539	NA	NA	NA	536.534	0.77032	7.91868e-06
ENSG00000165688	PMPCA	peptidase (mitochondrial processing) alpha [Source:HGNC Symbol;Acc:HGNC:18667]	9	4780.21	-0.775138	8.00059e-06
ENSG00000085415	SEH1L	SEH1-like nucleoporin [Source:HGNC Symbol;Acc:HGNC:30379]	18	3240.79	-0.59388	8.02382e-06
ENSG00000241468	ATP5J2	ATP synthase, H+ transporting, mitochondrial Fo complex, subunit F2 [Source:HGNC Symbol;Acc:HGNC:848]	7	559.193	-0.781991	8.029e-06
ENSG00000131941	RHPN2	rhophilin, Rho GTPase binding protein 2 [Source:HGNC Symbol;Acc:HGNC:19974]	19	504.399	-1.12488	8.03965e-06
ENSG00000125257	ABCC4	ATP-binding cassette, sub-family C (CFTR/MRP), member 4 [Source:HGNC Symbol;Acc:HGNC:55]	13	1155	-0.810925	8.0796e-06
ENSG00000127445	PIN1	peptidylprolyl cis/trans isomerase, NIMA-interacting 1 [Source:HGNC Symbol;Acc:HGNC:8988]	19	4749.6	-0.62572	8.13927e-06
ENSG00000165178	NCF1C	neutrophil cytosolic factor 1C pseudogene [Source:HGNC Symbol;Acc:HGNC:32523]	7	2601.05	-1.93412	8.15195e-06
ENSG00000143553	SNAPIN	SNAP-associated protein [Source:HGNC Symbol;Acc:HGNC:17145]	1	1262.05	-0.636401	8.19009e-06
ENSG00000166477	LEO1	LEO1 homolog, Paf1/RNA polymerase II complex component [Source:HGNC Symbol;Acc:HGNC:30401]	15	1379.11	-0.670047	8.33132e-06
ENSG00000230724	LINC01001	long intergenic non-protein coding RNA 1001 [Source:HGNC Symbol;Acc:HGNC:38540]	11	1356.78	1.01155	8.37279e-06
ENSG00000253490			8	24.7403	-4.33343	8.37486e-06
ENSG00000049759	NEDD4L	neural precursor cell expressed, developmentally down-regulated 4-like, E3 ubiquitin protein ligase [Source:HGNC Symbol;Acc:HGNC:7728]	18	684.8	-1.40302	8.57698e-06
ENSG00000179912	R3HDM2	R3H domain containing 2 [Source:HGNC Symbol;Acc:HGNC:29167]	12	1410.5	0.777977	8.67003e-06
ENSG00000116791	CRYZ	crystallin, zeta (quinone reductase) [Source:HGNC Symbol;Acc:HGNC:2419]	1	1489.81	-0.908541	8.78282e-06
ENSG00000176788	BASP1	brain abundant, membrane attached signal protein 1 [Source:HGNC Symbol;Acc:HGNC:957]	5	3508.56	-0.938073	8.81553e-06
ENSG00000145362	ANK2	ankyrin 2, neuronal [Source:HGNC Symbol;Acc:HGNC:493]	4	261.216	1.802	8.93802e-06
ENSG00000170142	UBE2E1	ubiquitin-conjugating enzyme E2E 1 [Source:HGNC Symbol;Acc:HGNC:12477]	3	4626.92	-0.602134	8.95378e-06
ENSG00000130305	NSUN5	NOP2/Sun domain family, member 5 [Source:HGNC Symbol;Acc:HGNC:16385]	7	3512.82	-0.639338	8.95579e-06
ENSG00000132313	MRPL35	mitochondrial ribosomal protein L35 [Source:HGNC Symbol;Acc:HGNC:14489]	2	2240.48	-0.657054	8.95985e-06
ENSG00000147421	HMBOX1	homeobox containing 1 [Source:HGNC Symbol;Acc:HGNC:26137]	8	500.205	0.823478	8.9741e-06
ENSG00000250571	GLI4	GLI family zinc finger 4 [Source:HGNC Symbol;Acc:HGNC:4320]	8	346.157	0.795186	9.04145e-06
ENSG00000102753	KPNA3	karyopherin alpha 3 (importin alpha 4) [Source:HGNC Symbol;Acc:HGNC:6396]	13	2209.04	-0.615285	9.08982e-06
ENSG00000169750	RAC3	ras-related C3 botulinum toxin substrate 3 (rho family, small GTP binding protein Rac3) [Source:HGNC Symbol;Acc:HGNC:9803]	17	361.356	-0.981813	9.25058e-06
ENSG00000141376	BCAS3	breast carcinoma amplified sequence 3 [Source:HGNC Symbol;Acc:HGNC:14347]	17	675.328	0.822688	9.36422e-06
ENSG00000014138	POLA2	polymerase (DNA directed), alpha 2, accessory subunit [Source:HGNC Symbol;Acc:HGNC:30073]	11	3971.81	-0.685631	9.60188e-06
ENSG00000198712	MT-CO2	mitochondrially encoded cytochrome c oxidase II [Source:HGNC Symbol;Acc:HGNC:7421]	MT	66493.7	-2.01067	9.64725e-06
ENSG00000204220	PFDN6	prefoldin subunit 6 [Source:HGNC Symbol;Acc:HGNC:4926]	6	1803.95	-0.69237	9.69144e-06
ENSG00000100485	SOS2	son of sevenless homolog 2 (Drosophila) [Source:HGNC Symbol;Acc:HGNC:11188]	14	1082.78	0.601842	9.83726e-06
ENSG00000105642	KCNN1	potassium channel, calcium activated intermediate/small conductance subfamily N alpha, member 1 [Source:HGNC Symbol;Acc:HGNC:6290]	19	75.5752	-1.76674	1.00317e-05
ENSG00000182253	SYNM	synemin, intermediate filament protein [Source:HGNC Symbol;Acc:HGNC:24466]	15	312.456	1.63003	1.00589e-05
ENSG00000153391	INO80C	INO80 complex subunit C [Source:HGNC Symbol;Acc:HGNC:26994]	18	368.371	-0.794798	1.0111e-05
ENSG00000261326	LINC01355	long intergenic non-protein coding RNA 1355 [Source:HGNC Symbol;Acc:HGNC:50584]	1	92.7468	1.88383	1.01409e-05
ENSG00000125869	LAMP5	lysosomal-associated membrane protein family, member 5 [Source:HGNC Symbol;Acc:HGNC:16097]	20	1992.25	-0.819348	1.01829e-05
ENSG00000145781	COMMD10	COMM domain containing 10 [Source:HGNC Symbol;Acc:HGNC:30201]	5	592.712	-0.678951	1.03883e-05
ENSG00000260261			3	124.07	1.65696	1.05032e-05
ENSG00000172081	MOB3A	MOB kinase activator 3A [Source:HGNC Symbol;Acc:HGNC:29802]	19	5045.96	-0.9162	1.09216e-05
ENSG00000104129	DNAJC17	DnaJ (Hsp40) homolog, subfamily C, member 17 [Source:HGNC Symbol;Acc:HGNC:25556]	15	543.941	-0.660583	1.10202e-05
ENSG00000145982	FARS2	phenylalanyl-tRNA synthetase 2, mitochondrial [Source:HGNC Symbol;Acc:HGNC:21062]	6	738.074	-0.591744	1.10983e-05
ENSG00000115525	ST3GAL5	ST3 beta-galactoside alpha-2,3-sialyltransferase 5 [Source:HGNC Symbol;Acc:HGNC:10872]	2	1788.88	1.57548	1.11472e-05
ENSG00000105369	CD79A	CD79a molecule, immunoglobulin-associated alpha [Source:HGNC Symbol;Acc:HGNC:1698]	19	14029.3	-0.711126	1.12179e-05
ENSG00000188906	LRRK2	leucine-rich repeat kinase 2 [Source:HGNC Symbol;Acc:HGNC:18618]	12	439.865	-1.37703	1.12179e-05
ENSG00000196154	S100A4	S100 calcium binding protein A4 [Source:HGNC Symbol;Acc:HGNC:10494]	1	1762.26	-1.7675	1.12402e-05
ENSG00000106399	RPA3	replication protein A3, 14kDa [Source:HGNC Symbol;Acc:HGNC:10291]	7	1403.86	-0.620588	1.12625e-05
ENSG00000120158	RCL1	RNA terminal phosphate cyclase-like 1 [Source:HGNC Symbol;Acc:HGNC:17687]	9	882.364	-0.620226	1.12625e-05
ENSG00000185128	NA	NA	NA	733.603	1.19432	1.15502e-05
ENSG00000187792	ZNF70	zinc finger protein 70 [Source:HGNC Symbol;Acc:HGNC:13140]	22	371.444	1.55836	1.15737e-05
ENSG00000244754	N4BP2L2	NEDD4 binding protein 2-like 2 [Source:HGNC Symbol;Acc:HGNC:26916]	13	1699.57	0.696577	1.1648e-05
ENSG00000166598	HSP90B1	heat shock protein 90kDa beta (Grp94), member 1 [Source:HGNC Symbol;Acc:HGNC:12028]	12	22755.1	0.797678	1.16761e-05
ENSG00000234771	SLC25A25-AS1	SLC25A25 antisense RNA 1 [Source:HGNC Symbol;Acc:HGNC:27844]	9	572.101	0.875029	1.17439e-05
ENSG00000104833	TUBB4A	tubulin, beta 4A class IVa [Source:HGNC Symbol;Acc:HGNC:20774]	19	1888.39	-0.815439	1.17618e-05
ENSG00000260359	NA	NA	NA	346.128	0.979468	1.19205e-05
ENSG00000144744	UBA3	ubiquitin-like modifier activating enzyme 3 [Source:HGNC Symbol;Acc:HGNC:12470]	3	1564.66	-0.626576	1.1922e-05
ENSG00000164758	MED30	mediator complex subunit 30 [Source:HGNC Symbol;Acc:HGNC:23032]	8	673.004	-0.645624	1.24967e-05
ENSG00000244187	TMEM141	transmembrane protein 141 [Source:HGNC Symbol;Acc:HGNC:28211]	9	206.364	-0.976189	1.26474e-05
ENSG00000011007	TCEB3	transcription elongation factor B (SIII), polypeptide 3 (110kDa, elongin A) [Source:HGNC Symbol;Acc:HGNC:11620]	1	2694.94	-0.605625	1.2884e-05
ENSG00000182154	MRPL41	mitochondrial ribosomal protein L41 [Source:HGNC Symbol;Acc:HGNC:14492]	9	1616.35	-1.0376	1.3e-05
ENSG00000166508	MCM7	minichromosome maintenance complex component 7 [Source:HGNC Symbol;Acc:HGNC:6950]	7	58647.5	-0.620823	1.30415e-05
ENSG00000188599	NPIPP1	nuclear pore complex interacting protein pseudogene 1 [Source:HGNC Symbol;Acc:HGNC:35407]	16	80.4748	1.67683	1.31584e-05
ENSG00000146109	ABT1	activator of basal transcription 1 [Source:HGNC Symbol;Acc:HGNC:17369]	6	2353.65	-0.610206	1.33283e-05
ENSG00000247400	DNAJC3-AS1	DNAJC3 antisense RNA 1 (head to head) [Source:HGNC Symbol;Acc:HGNC:39808]	13	129.873	1.8772	1.338e-05
ENSG00000187260	WDR86	WD repeat domain 86 [Source:HGNC Symbol;Acc:HGNC:28020]	7	524.118	1.41583	1.34001e-05
ENSG00000225138			5	501.697	1.06609	1.3433e-05
ENSG00000112972	HMGCS1	3-hydroxy-3-methylglutaryl-CoA synthase 1 (soluble) [Source:HGNC Symbol;Acc:HGNC:5007]	5	5456.09	0.907214	1.35163e-05
ENSG00000234327			17	132.581	-1.16029	1.35622e-05
ENSG00000103707	MTFMT	mitochondrial methionyl-tRNA formyltransferase [Source:HGNC Symbol;Acc:HGNC:29666]	15	722.561	-0.73748	1.36066e-05
ENSG00000141101	NOB1	NIN1/RPN12 binding protein 1 homolog [Source:HGNC Symbol;Acc:HGNC:29540]	16	2996.19	-0.697829	1.38342e-05
ENSG00000198830	HMGN2	high mobility group nucleosomal binding domain 2 [Source:HGNC Symbol;Acc:HGNC:4986]	1	29735.8	-0.63458	1.38342e-05
ENSG00000144120	TMEM177	transmembrane protein 177 [Source:HGNC Symbol;Acc:HGNC:28143]	2	724.935	-0.789992	1.47591e-05
ENSG00000177239	MAN1B1	mannosidase, alpha, class 1B, member 1 [Source:HGNC Symbol;Acc:HGNC:6823]	9	2400.55	0.669924	1.50324e-05
ENSG00000163636	PSMD6	proteasome (prosome, macropain) 26S subunit, non-ATPase, 6 [Source:HGNC Symbol;Acc:HGNC:9564]	3	2847.15	-0.621071	1.50611e-05
ENSG00000139405	RITA1	RBPJ interacting and tubulin associated 1 [Source:HGNC Symbol;Acc:HGNC:25925]	12	3302.02	-0.585768	1.50817e-05
ENSG00000139168	ZCRB1	zinc finger CCHC-type and RNA binding motif 1 [Source:HGNC Symbol;Acc:HGNC:29620]	12	760.632	-0.633328	1.51723e-05
ENSG00000234719		Putative NPIP-like protein LOC729978 [Source:UniProtKB/Swiss-Prot;Acc:A6NJ64]	16	233.061	1.22242	1.52246e-05
ENSG00000128951	DUT	deoxyuridine triphosphatase [Source:HGNC Symbol;Acc:HGNC:3078]	15	6499.21	-0.842633	1.52246e-05
ENSG00000186862	PDZD7	PDZ domain containing 7 [Source:HGNC Symbol;Acc:HGNC:26257]	10	33.9511	2.56033	1.52966e-05
ENSG00000152818	UTRN	utrophin [Source:HGNC Symbol;Acc:HGNC:12635]	6	2227.23	0.72425	1.53352e-05
ENSG00000182247	UBE2E2	ubiquitin-conjugating enzyme E2E 2 [Source:HGNC Symbol;Acc:HGNC:12478]	3	1417.17	-0.736452	1.53625e-05
ENSG00000144224	UBXN4	UBX domain protein 4 [Source:HGNC Symbol;Acc:HGNC:14860]	2	5545.54	0.622637	1.53899e-05
ENSG00000182487	NCF1B	neutrophil cytosolic factor 1B pseudogene [Source:HGNC Symbol;Acc:HGNC:32522]	7	1417.51	-1.861	1.541e-05
ENSG00000197122	SRC	SRC proto-oncogene, non-receptor tyrosine kinase [Source:HGNC Symbol;Acc:HGNC:11283]	20	1791.38	-1.27897	1.541e-05
ENSG00000185043	CIB1	calcium and integrin binding 1 (calmyrin) [Source:HGNC Symbol;Acc:HGNC:16920]	15	4109.22	-0.734874	1.55827e-05
ENSG00000103966	EHD4	EH-domain containing 4 [Source:HGNC Symbol;Acc:HGNC:3245]	15	4545.6	-0.907418	1.56288e-05
ENSG00000130707	ASS1	argininosuccinate synthase 1 [Source:HGNC Symbol;Acc:HGNC:758]	9	5939.67	3.39363	1.56356e-05
ENSG00000109814	UGDH	UDP-glucose 6-dehydrogenase [Source:HGNC Symbol;Acc:HGNC:12525]	4	1662.56	0.93358	1.58294e-05
ENSG00000164933	SLC25A32	solute carrier family 25 (mitochondrial folate carrier), member 32 [Source:HGNC Symbol;Acc:HGNC:29683]	8	2103.79	-0.623525	1.59591e-05
ENSG00000114767	RRP9	ribosomal RNA processing 9, small subunit (SSU) processome component, homolog (yeast) [Source:HGNC Symbol;Acc:HGNC:16829]	3	2343.19	-0.989689	1.60724e-05
ENSG00000183891	TTC32	tetratricopeptide repeat domain 32 [Source:HGNC Symbol;Acc:HGNC:32954]	2	351.334	1.03334	1.60805e-05
ENSG00000237037	NDUFA6-AS1	NDUFA6 antisense RNA 1 (head to head) [Source:HGNC Symbol;Acc:HGNC:45273]	22	659.568	1.10234	1.61619e-05
ENSG00000183044	ABAT	4-aminobutyrate aminotransferase [Source:HGNC Symbol;Acc:HGNC:23]	16	361.592	0.994012	1.62731e-05
ENSG00000163568	AIM2	absent in melanoma 2 [Source:HGNC Symbol;Acc:HGNC:357]	1	234.16	-1.8641	1.62744e-05
ENSG00000138180	CEP55	centrosomal protein 55kDa [Source:HGNC Symbol;Acc:HGNC:1161]	10	2673.78	-0.6075	1.67595e-05
ENSG00000138668	HNRNPD	heterogeneous nuclear ribonucleoprotein D (AU-rich element RNA binding protein 1, 37kDa) [Source:HGNC Symbol;Acc:HGNC:5036]	4	23790.6	-0.603501	1.689e-05
ENSG00000145293	ENOPH1	enolase-phosphatase 1 [Source:HGNC Symbol;Acc:HGNC:24599]	4	2935.39	-0.725598	1.69742e-05
ENSG00000161912	ADCY10P1	adenylate cyclase 10 (soluble) pseudogene 1 [Source:HGNC Symbol;Acc:HGNC:44143]	6	121.645	1.2971	1.69818e-05
ENSG00000196696	PDXDC2P	pyridoxal-dependent decarboxylase domain containing 2, pseudogene [Source:HGNC Symbol;Acc:HGNC:27559]	16	117.02	1.75523	1.69869e-05
ENSG00000171988	JMJD1C	jumonji domain containing 1C [Source:HGNC Symbol;Acc:HGNC:12313]	10	4812.97	0.605886	1.74623e-05
ENSG00000169826	CSGALNACT2	chondroitin sulfate N-acetylgalactosaminyltransferase 2 [Source:HGNC Symbol;Acc:HGNC:24292]	10	1144.41	0.603859	1.74748e-05
ENSG00000113356	POLR3G	polymerase (RNA) III (DNA directed) polypeptide G (32kD) [Source:HGNC Symbol;Acc:HGNC:30075]	5	536.432	-1.08774	1.75828e-05
ENSG00000152253	SPC25	SPC25, NDC80 kinetochore complex component [Source:HGNC Symbol;Acc:HGNC:24031]	2	609.076	-0.917325	1.76791e-05
ENSG00000228232	GAPDHP1	glyceraldehyde-3-phosphate dehydrogenase pseudogene 1 [Source:HGNC Symbol;Acc:HGNC:4159]	X	112.797	-1.31567	1.78604e-05
ENSG00000012822	CALCOCO1	calcium binding and coiled-coil domain 1 [Source:HGNC Symbol;Acc:HGNC:29306]	12	1757.43	1.71028	1.79173e-05
ENSG00000196914	ARHGEF12	Rho guanine nucleotide exchange factor (GEF) 12 [Source:HGNC Symbol;Acc:HGNC:14193]	11	924.886	0.979159	1.83411e-05
ENSG00000125746	EML2	echinoderm microtubule associated protein like 2 [Source:HGNC Symbol;Acc:HGNC:18035]	19	2342.64	0.667058	1.84034e-05
ENSG00000108797	CNTNAP1	contactin associated protein 1 [Source:HGNC Symbol;Acc:HGNC:8011]	17	687.039	0.912563	1.88973e-05
ENSG00000104738	MCM4	minichromosome maintenance complex component 4 [Source:HGNC Symbol;Acc:HGNC:6947]	8	9208.67	-0.764283	1.89152e-05
ENSG00000264112			17	184.561	1.54931	1.89303e-05
ENSG00000137806	NDUFAF1	NADH dehydrogenase (ubiquinone) complex I, assembly factor 1 [Source:HGNC Symbol;Acc:HGNC:18828]	15	835.444	-0.658568	1.89934e-05
ENSG00000136463	TACO1	translational activator of mitochondrially encoded cytochrome c oxidase I [Source:HGNC Symbol;Acc:HGNC:24316]	17	1233.42	-0.702506	1.9243e-05
ENSG00000142396	ERVK3-1	endogenous retrovirus group K3, member 1 [Source:HGNC Symbol;Acc:HGNC:30466]	19	361.782	0.818463	1.93516e-05
ENSG00000185519	FAM131C	family with sequence similarity 131, member C [Source:HGNC Symbol;Acc:HGNC:26717]	1	78.4441	-2.50136	1.93754e-05
ENSG00000160999	SH2B2	SH2B adaptor protein 2 [Source:HGNC Symbol;Acc:HGNC:17381]	7	1442.68	-0.872345	1.94787e-05
ENSG00000168528	SERINC2	serine incorporator 2 [Source:HGNC Symbol;Acc:HGNC:23231]	1	308.926	2.03634	1.95147e-05
ENSG00000224861	YBX1P1	Y box binding protein 1 pseudogene 1 [Source:HGNC Symbol;Acc:HGNC:8015]	14	789.815	-0.91646	1.95147e-05
ENSG00000186470	BTN3A2	butyrophilin, subfamily 3, member A2 [Source:HGNC Symbol;Acc:HGNC:1139]	6	3654.52	0.825653	1.9537e-05
ENSG00000064886	CHI3L2	chitinase 3-like 2 [Source:HGNC Symbol;Acc:HGNC:1933]	1	880.767	-1.23987	1.9537e-05
ENSG00000213462	ERV3-1	endogenous retrovirus group 3, member 1 [Source:HGNC Symbol;Acc:HGNC:3454]	7	173.848	1.05034	1.98767e-05
ENSG00000159063	ALG8	ALG8, alpha-1,3-glucosyltransferase [Source:HGNC Symbol;Acc:HGNC:23161]	11	2834.12	-0.710122	1.99104e-05
ENSG00000166762	CATSPER2	cation channel, sperm associated 2 [Source:HGNC Symbol;Acc:HGNC:18810]	15	131.999	1.47332	2.04027e-05
ENSG00000172164	SNTB1	syntrophin, beta 1 (dystrophin-associated protein A1, 59kDa, basic component 1) [Source:HGNC Symbol;Acc:HGNC:11168]	8	1834.89	1.11507	2.13258e-05
ENSG00000135677	GNS	glucosamine (N-acetyl)-6-sulfatase [Source:HGNC Symbol;Acc:HGNC:4422]	12	2184.84	0.822032	2.1414e-05
ENSG00000204152	TIMM23B	translocase of inner mitochondrial membrane 23 homolog B (yeast) [Source:HGNC Symbol;Acc:HGNC:23581]	10	1888.87	-0.867585	2.1414e-05
ENSG00000058262	SEC61A1	Sec61 alpha 1 subunit (S. cerevisiae) [Source:HGNC Symbol;Acc:HGNC:18276]	3	18336.3	1.05949	2.15602e-05
ENSG00000086300	SNX10	sorting nexin 10 [Source:HGNC Symbol;Acc:HGNC:14974]	7	1103.95	-1.01668	2.18218e-05
ENSG00000101079	NDRG3	NDRG family member 3 [Source:HGNC Symbol;Acc:HGNC:14462]	20	1412.08	-0.612639	2.20272e-05
ENSG00000149792	MRPL49	mitochondrial ribosomal protein L49 [Source:HGNC Symbol;Acc:HGNC:1176]	11	4597.4	-0.647466	2.21012e-05
ENSG00000226696	LENG8-AS1	LENG8 antisense RNA 1 [Source:HGNC Symbol;Acc:HGNC:40705]	19	151.06	1.22476	2.23115e-05
ENSG00000158106	RHPN1	rhophilin, Rho GTPase binding protein 1 [Source:HGNC Symbol;Acc:HGNC:19973]	8	1690.11	0.998851	2.24615e-05
ENSG00000129355	CDKN2D	cyclin-dependent kinase inhibitor 2D (p19, inhibits CDK4) [Source:HGNC Symbol;Acc:HGNC:1790]	19	496.998	-1.15073	2.25115e-05
ENSG00000167004	PDIA3	protein disulfide isomerase family A, member 3 [Source:HGNC Symbol;Acc:HGNC:4606]	15	11485.8	0.6131	2.28824e-05
ENSG00000167077	MEI1	meiotic double-stranded break formation protein 1 [Source:HGNC Symbol;Acc:HGNC:28613]	22	845.677	1.60259	2.31195e-05
ENSG00000187514	PTMA	prothymosin, alpha [Source:HGNC Symbol;Acc:HGNC:9623]	2	165635	-0.78792	2.33392e-05
ENSG00000185008	ROBO2	roundabout guidance receptor 2 [Source:HGNC Symbol;Acc:HGNC:10250]	3	637.664	-2.22729	2.33855e-05
ENSG00000156515	HK1	hexokinase 1 [Source:HGNC Symbol;Acc:HGNC:4922]	10	5144.95	-0.61372	2.35925e-05
ENSG00000161642	ZNF385A	zinc finger protein 385A [Source:HGNC Symbol;Acc:HGNC:17521]	12	452.99	-1.06954	2.36384e-05
ENSG00000083457	ITGAE	integrin, alpha E (antigen CD103, human mucosal lymphocyte antigen 1; alpha polypeptide) [Source:HGNC Symbol;Acc:HGNC:6147]	17	680.023	-0.68385	2.41417e-05
ENSG00000141337	ARSG	arylsulfatase G [Source:HGNC Symbol;Acc:HGNC:24102]	17	445.958	1.13207	2.41888e-05
ENSG00000100413	POLR3H	polymerase (RNA) III (DNA directed) polypeptide H (22.9kD) [Source:HGNC Symbol;Acc:HGNC:30349]	22	3225.15	-0.627381	2.41888e-05
ENSG00000168090	COPS6	COP9 signalosome subunit 6 [Source:HGNC Symbol;Acc:HGNC:21749]	7	7435.15	-0.718702	2.45179e-05
ENSG00000103415	HMOX2	heme oxygenase 2 [Source:HGNC Symbol;Acc:HGNC:5014]	16	1929.1	-0.654527	2.47258e-05
ENSG00000135842	FAM129A	family with sequence similarity 129, member A [Source:HGNC Symbol;Acc:HGNC:16784]	1	3704.26	3.14063	2.47582e-05
ENSG00000235162	C12orf75	chromosome 12 open reading frame 75 [Source:HGNC Symbol;Acc:HGNC:35164]	12	2270.38	-0.617169	2.47812e-05
ENSG00000152234	ATP5A1	ATP synthase, H+ transporting, mitochondrial F1 complex, alpha subunit 1, cardiac muscle [Source:HGNC Symbol;Acc:HGNC:823]	18	29706.6	-0.646222	2.48502e-05
ENSG00000167862	ICT1	immature colon carcinoma transcript 1 [Source:HGNC Symbol;Acc:HGNC:5359]	17	1208.76	-0.624565	2.49729e-05
ENSG00000072849	DERL2	derlin 2 [Source:HGNC Symbol;Acc:HGNC:17943]	17	951.277	0.608255	2.49973e-05
ENSG00000172974			2	687.963	-0.723642	2.51762e-05
ENSG00000105258	POLR2I	polymerase (RNA) II (DNA directed) polypeptide I, 14.5kDa [Source:HGNC Symbol;Acc:HGNC:9196]	19	463.224	-0.776165	2.52788e-05
ENSG00000141968	VAV1	vav 1 guanine nucleotide exchange factor [Source:HGNC Symbol;Acc:HGNC:12657]	19	3012.19	-0.91592	2.52788e-05
ENSG00000177728	KIAA0195	KIAA0195 [Source:HGNC Symbol;Acc:HGNC:28983]	17	4038.12	0.587953	2.53144e-05
ENSG00000247774	PCED1B-AS1	PCED1B antisense RNA 1 [Source:HGNC Symbol;Acc:HGNC:44166]	12	933.479	-0.864329	2.53629e-05
ENSG00000246596			5	167.489	0.970442	2.53757e-05
ENSG00000015285	WAS	Wiskott-Aldrich syndrome [Source:HGNC Symbol;Acc:HGNC:12731]	X	4105.89	-0.637078	2.54055e-05
ENSG00000196549	MME	membrane metallo-endopeptidase [Source:HGNC Symbol;Acc:HGNC:7154]	3	589.357	-1.19589	2.58836e-05
ENSG00000115350	POLE4	polymerase (DNA-directed), epsilon 4, accessory subunit [Source:HGNC Symbol;Acc:HGNC:18755]	2	980.809	-1.01106	2.63192e-05
ENSG00000157890	MEGF11	multiple EGF-like-domains 11 [Source:HGNC Symbol;Acc:HGNC:29635]	15	72.2897	2.20671	2.6356e-05
ENSG00000175073	VCPIP1	valosin containing protein (p97)/p47 complex interacting protein 1 [Source:HGNC Symbol;Acc:HGNC:30897]	8	1623.78	0.622256	2.67434e-05
ENSG00000172500	FIBP	fibroblast growth factor (acidic) intracellular binding protein [Source:HGNC Symbol;Acc:HGNC:3705]	11	3704.8	-0.610283	2.67715e-05
ENSG00000012171	SEMA3B	sema domain, immunoglobulin domain (Ig), short basic domain, secreted, (semaphorin) 3B [Source:HGNC Symbol;Acc:HGNC:10724]	3	48.5305	2.44407	2.73402e-05
ENSG00000173660	UQCRH	ubiquinol-cytochrome c reductase hinge protein [Source:HGNC Symbol;Acc:HGNC:12590]	1	5343.94	-0.650893	2.76766e-05
ENSG00000138035	PNPT1	polyribonucleotide nucleotidyltransferase 1 [Source:HGNC Symbol;Acc:HGNC:23166]	2	2620.82	-0.600433	2.77557e-05
ENSG00000180535	BHLHA15	basic helix-loop-helix family, member a15 [Source:HGNC Symbol;Acc:HGNC:22265]	7	766.817	2.16477	2.84534e-05
ENSG00000160193	WDR4	WD repeat domain 4 [Source:HGNC Symbol;Acc:HGNC:12756]	21	1762.93	-0.709615	2.9151e-05
ENSG00000246263	UBR5-AS1	UBR5 antisense RNA 1 [Source:HGNC Symbol;Acc:HGNC:51661]	8	127.381	1.15792	2.95992e-05
ENSG00000116212	LRRC42	leucine rich repeat containing 42 [Source:HGNC Symbol;Acc:HGNC:28792]	1	945.588	-0.630232	2.97928e-05
ENSG00000257270			14	257.815	0.921364	2.99468e-05
ENSG00000110200	ANAPC15	anaphase promoting complex subunit 15 [Source:HGNC Symbol;Acc:HGNC:24531]	11	445.626	-0.87813	3.0055e-05
ENSG00000185361	TNFAIP8L1	tumor necrosis factor, alpha-induced protein 8-like 1 [Source:HGNC Symbol;Acc:HGNC:28279]	19	924.749	-0.698667	3.02697e-05
ENSG00000178741	COX5A	cytochrome c oxidase subunit Va [Source:HGNC Symbol;Acc:HGNC:2267]	15	9417.51	-0.854941	3.0396e-05
ENSG00000247828	TMEM161B-AS1	TMEM161B antisense RNA 1 [Source:HGNC Symbol;Acc:HGNC:43839]	5	223.604	0.886936	3.07816e-05
ENSG00000166145	SPINT1	serine peptidase inhibitor, Kunitz type 1 [Source:HGNC Symbol;Acc:HGNC:11246]	15	554.306	-1.24373	3.12656e-05
ENSG00000272501			6	176.513	1.01354	3.13792e-05
ENSG00000174775	HRAS	Harvey rat sarcoma viral oncogene homolog [Source:HGNC Symbol;Acc:HGNC:5173]	11	2087.89	-0.752325	3.16425e-05
ENSG00000163002	NUP35	nucleoporin 35kDa [Source:HGNC Symbol;Acc:HGNC:29797]	2	485.413	-0.704161	3.17785e-05
ENSG00000002919	SNX11	sorting nexin 11 [Source:HGNC Symbol;Acc:HGNC:14975]	17	1474.67	-0.622975	3.21416e-05
ENSG00000051108	HERPUD1	homocysteine-inducible, endoplasmic reticulum stress-inducible, ubiquitin-like domain member 1 [Source:HGNC Symbol;Acc:HGNC:13744]	16	7578.38	0.847659	3.22305e-05
ENSG00000157895	C12orf43	chromosome 12 open reading frame 43 [Source:HGNC Symbol;Acc:HGNC:25719]	12	1126.58	-0.622403	3.24539e-05
ENSG00000105329	TGFB1	transforming growth factor, beta 1 [Source:HGNC Symbol;Acc:HGNC:11766]	19	6425.93	-0.75531	3.26748e-05
ENSG00000179715	PCED1B	PC-esterase domain containing 1B [Source:HGNC Symbol;Acc:HGNC:28255]	12	662.584	-0.950802	3.27642e-05
ENSG00000187534	PRR13P5	proline rich 13 pseudogene 5 [Source:HGNC Symbol;Acc:HGNC:50618]	19	597.472	-0.834939	3.28149e-05
ENSG00000254093	PINX1	PIN2/TERF1 interacting, telomerase inhibitor 1 [Source:HGNC Symbol;Acc:HGNC:30046]	8	293.412	-0.798681	3.28864e-05
ENSG00000137070	IL11RA	interleukin 11 receptor, alpha [Source:HGNC Symbol;Acc:HGNC:5967]	9	225.22	1.28209	3.33215e-05
ENSG00000240505	TNFRSF13B	tumor necrosis factor receptor superfamily, member 13B [Source:HGNC Symbol;Acc:HGNC:18153]	17	4607.12	-0.60667	3.3468e-05
ENSG00000023287	RB1CC1	RB1-inducible coiled-coil 1 [Source:HGNC Symbol;Acc:HGNC:15574]	8	1172.2	0.62487	3.40671e-05
ENSG00000182796	TMEM198B	transmembrane protein 198B, pseudogene [Source:HGNC Symbol;Acc:HGNC:43629]	12	514.434	0.88623	3.43464e-05
ENSG00000128699	ORMDL1	ORMDL sphingolipid biosynthesis regulator 1 [Source:HGNC Symbol;Acc:HGNC:16036]	2	1607.77	0.705491	3.43552e-05
ENSG00000167797	CDK2AP2	cyclin-dependent kinase 2 associated protein 2 [Source:HGNC Symbol;Acc:HGNC:30833]	11	5225.38	1.02375	3.57497e-05
ENSG00000230124	ACBD6	acyl-CoA binding domain containing 6 [Source:HGNC Symbol;Acc:HGNC:23339]	1	114.317	1.28076	3.57609e-05
ENSG00000102804	TSC22D1	TSC22 domain family, member 1 [Source:HGNC Symbol;Acc:HGNC:16826]	13	930.644	0.601586	3.60315e-05
ENSG00000114554	PLXNA1	plexin A1 [Source:HGNC Symbol;Acc:HGNC:9099]	3	2832.9	0.730926	3.60315e-05
ENSG00000259881			16	114.633	1.44275	3.64045e-05
ENSG00000232591			10	129.908	-1.5758	3.64375e-05
ENSG00000111913	FAM65B	family with sequence similarity 65, member B [Source:HGNC Symbol;Acc:HGNC:13872]	6	2176.06	-0.697274	3.65309e-05
ENSG00000233429	HOTAIRM1	HOXA transcript antisense RNA, myeloid-specific 1 [Source:HGNC Symbol;Acc:HGNC:37117]	7	128.132	1.16261	3.66512e-05
ENSG00000137414	FAM8A1	family with sequence similarity 8, member A1 [Source:HGNC Symbol;Acc:HGNC:16372]	6	469.299	0.813713	3.69494e-05
ENSG00000183605	SFXN4	sideroflexin 4 [Source:HGNC Symbol;Acc:HGNC:16088]	10	1623.72	-0.773451	3.75267e-05
ENSG00000148291	SURF2	surfeit 2 [Source:HGNC Symbol;Acc:HGNC:11475]	9	805.488	-0.817325	3.76391e-05
ENSG00000172183	ISG20	interferon stimulated exonuclease gene 20kDa [Source:HGNC Symbol;Acc:HGNC:6130]	15	2481.85	1.30501	3.78091e-05
ENSG00000224383	PRR29	proline rich 29 [Source:HGNC Symbol;Acc:HGNC:25673]	17	157.635	0.979821	3.79695e-05
ENSG00000138166	DUSP5	dual specificity phosphatase 5 [Source:HGNC Symbol;Acc:HGNC:3071]	10	1565.69	-1.66618	3.80079e-05
ENSG00000101180	HRH3	histamine receptor H3 [Source:HGNC Symbol;Acc:HGNC:5184]	20	172.407	2.49137	3.81312e-05
ENSG00000100162	CENPM	centromere protein M [Source:HGNC Symbol;Acc:HGNC:18352]	22	3274.69	-0.638331	3.82649e-05
ENSG00000005059	CCDC109B	coiled-coil domain containing 109B [Source:HGNC Symbol;Acc:HGNC:26076]	4	2089.55	-0.789217	3.85352e-05
ENSG00000178896	EXOSC4	exosome component 4 [Source:HGNC Symbol;Acc:HGNC:18189]	8	774.764	-0.878963	3.88858e-05
ENSG00000168061	SAC3D1	SAC3 domain containing 1 [Source:HGNC Symbol;Acc:HGNC:30179]	11	1397.54	-0.712746	3.94879e-05
ENSG00000115750	TAF1B	TATA box binding protein (TBP)-associated factor, RNA polymerase I, B, 63kDa [Source:HGNC Symbol;Acc:HGNC:11533]	2	764.509	-0.67413	3.95373e-05
ENSG00000196449	YRDC	yrdC N(6)-threonylcarbamoyltransferase domain containing [Source:HGNC Symbol;Acc:HGNC:28905]	1	1117.47	-0.703721	3.96682e-05
ENSG00000118058	KMT2A	lysine (K)-specific methyltransferase 2A [Source:HGNC Symbol;Acc:HGNC:7132]	11	2675.45	0.631237	4.004e-05
ENSG00000079246	XRCC5	X-ray repair complementing defective repair in Chinese hamster cells 5 (double-strand-break rejoining) [Source:HGNC Symbol;Acc:HGNC:12833]	2	20648.6	-0.663969	4.06785e-05
ENSG00000137496	IL18BP	interleukin 18 binding protein [Source:HGNC Symbol;Acc:HGNC:5987]	11	478.791	0.80417	4.21331e-05
ENSG00000130487	KLHDC7B	kelch domain containing 7B [Source:HGNC Symbol;Acc:HGNC:25145]	22	300.632	2.52214	4.22184e-05
ENSG00000162896	PIGR	polymeric immunoglobulin receptor [Source:HGNC Symbol;Acc:HGNC:8968]	1	537.691	-3.34179	4.31827e-05
ENSG00000164056	SPRY1	sprouty RTK signaling antagonist 1 [Source:HGNC Symbol;Acc:HGNC:11269]	4	103.3	-1.90169	4.31827e-05
ENSG00000231721	LINC-PINT	long intergenic non-protein coding RNA, p53 induced transcript [Source:HGNC Symbol;Acc:HGNC:26885]	7	209.745	0.967249	4.32643e-05
ENSG00000263142	LRRC37A17P	leucine rich repeat containing 37, member A17, pseudogene [Source:HGNC Symbol;Acc:HGNC:48365]	17	534.416	0.74233	4.34237e-05
ENSG00000225119	NA	NA	NA	155.239	1.0885	4.35931e-05
ENSG00000163564	PYHIN1	pyrin and HIN domain family, member 1 [Source:HGNC Symbol;Acc:HGNC:28894]	1	299.105	-1.9252	4.48215e-05
ENSG00000132613	MTSS1L	metastasis suppressor 1-like [Source:HGNC Symbol;Acc:HGNC:25094]	16	493.348	1.09172	4.50035e-05
ENSG00000185507	IRF7	interferon regulatory factor 7 [Source:HGNC Symbol;Acc:HGNC:6122]	11	2113.33	0.876382	4.54184e-05
ENSG00000149311	ATM	ATM serine/threonine kinase [Source:HGNC Symbol;Acc:HGNC:795]	11	3399.24	0.757212	4.65984e-05
ENSG00000127124	HIVEP3	human immunodeficiency virus type I enhancer binding protein 3 [Source:HGNC Symbol;Acc:HGNC:13561]	1	792.87	-1.78672	4.71476e-05
ENSG00000101336	HCK	HCK proto-oncogene, Src family tyrosine kinase [Source:HGNC Symbol;Acc:HGNC:4840]	20	849.541	0.656958	4.73895e-05
ENSG00000129646	QRICH2	glutamine rich 2 [Source:HGNC Symbol;Acc:HGNC:25326]	17	147.873	1.92243	4.83676e-05
ENSG00000165644	COMTD1	catechol-O-methyltransferase domain containing 1 [Source:HGNC Symbol;Acc:HGNC:26309]	10	1677.25	-0.74	4.8475e-05
ENSG00000134480	CCNH	cyclin H [Source:HGNC Symbol;Acc:HGNC:1594]	5	1106.85	-0.61726	4.85868e-05
ENSG00000204623	ZNRD1-AS1	ZNRD1 antisense RNA 1 [Source:HGNC Symbol;Acc:HGNC:13924]	6	349.111	0.806558	4.87661e-05
ENSG00000151014	NOCT	nocturnin [Source:HGNC Symbol;Acc:HGNC:14254]	4	671.928	-0.890395	4.90799e-05
ENSG00000062822	POLD1	polymerase (DNA directed), delta 1, catalytic subunit [Source:HGNC Symbol;Acc:HGNC:9175]	19	8045.29	-0.642231	4.91998e-05
ENSG00000188822	CNR2	cannabinoid receptor 2 (macrophage) [Source:HGNC Symbol;Acc:HGNC:2160]	1	426.471	-1.4201	4.94118e-05
ENSG00000138002	IFT172	intraflagellar transport 172 [Source:HGNC Symbol;Acc:HGNC:30391]	2	1034.67	0.612922	4.94123e-05
ENSG00000169371	SNUPN	snurportin 1 [Source:HGNC Symbol;Acc:HGNC:14245]	15	748.611	-0.634487	4.9453e-05
ENSG00000248527	MTATP6P1	mitochondrially encoded ATP synthase 6 pseudogene 1 [Source:HGNC Symbol;Acc:HGNC:44575]	1	7831.4	-1.60942	4.97492e-05
ENSG00000204001	LCN8	lipocalin 8 [Source:HGNC Symbol;Acc:HGNC:27038]	9	63.7752	1.83727	5.00131e-05
ENSG00000173163	COMMD1	copper metabolism (Murr1) domain containing 1 [Source:HGNC Symbol;Acc:HGNC:23024]	2	725.525	-0.613895	5.0264e-05
ENSG00000115541	HSPE1	heat shock 10kDa protein 1 [Source:HGNC Symbol;Acc:HGNC:5269]	2	468.769	-0.926541	5.03029e-05
ENSG00000172264	MACROD2	MACRO domain containing 2 [Source:HGNC Symbol;Acc:HGNC:16126]	20	1251.65	-1.69301	5.03271e-05
ENSG00000174196	NA	NA	NA	448.643	0.800265	5.05975e-05
ENSG00000005022	SLC25A5	solute carrier family 25 (mitochondrial carrier; adenine nucleotide translocator), member 5 [Source:HGNC Symbol;Acc:HGNC:10991]	X	17275.4	-0.860472	5.06984e-05
ENSG00000233276	GPX1	glutathione peroxidase 1 [Source:HGNC Symbol;Acc:HGNC:4553]	3	5214.89	-0.669072	5.07635e-05
ENSG00000162739	SLAMF6	SLAM family member 6 [Source:HGNC Symbol;Acc:HGNC:21392]	1	616.591	-1.6803	5.08011e-05
ENSG00000096070	BRPF3	bromodomain and PHD finger containing, 3 [Source:HGNC Symbol;Acc:HGNC:14256]	6	1528.75	0.763619	5.09824e-05
ENSG00000177352	CCDC71	coiled-coil domain containing 71 [Source:HGNC Symbol;Acc:HGNC:25760]	3	1060.44	-0.610895	5.16339e-05
ENSG00000149257	SERPINH1	serpin peptidase inhibitor, clade H (heat shock protein 47), member 1, (collagen binding protein 1) [Source:HGNC Symbol;Acc:HGNC:1546]	11	2474.2	1.60052	5.19217e-05
ENSG00000206344	HCG27	HLA complex group 27 (non-protein coding) [Source:HGNC Symbol;Acc:HGNC:27366]	6	88.2235	1.4004	5.22737e-05
ENSG00000239306	RBM14	RNA binding motif protein 14 [Source:HGNC Symbol;Acc:HGNC:14219]	11	4579.12	-0.621274	5.28442e-05
ENSG00000185721	DRG1	developmentally regulated GTP binding protein 1 [Source:HGNC Symbol;Acc:HGNC:3029]	22	3928.29	-0.641358	5.30267e-05
ENSG00000143621	ILF2	interleukin enhancer binding factor 2 [Source:HGNC Symbol;Acc:HGNC:6037]	1	16382	-0.58865	5.36041e-05
ENSG00000128965	CHAC1	ChaC glutathione-specific gamma-glutamylcyclotransferase 1 [Source:HGNC Symbol;Acc:HGNC:28680]	15	680.768	2.39078	5.37022e-05
ENSG00000091127	PUS7	pseudouridylate synthase 7 (putative) [Source:HGNC Symbol;Acc:HGNC:26033]	7	1478.29	-0.833878	5.43683e-05
ENSG00000184319	RPL23AP82	ribosomal protein L23a pseudogene 82 [Source:HGNC Symbol;Acc:HGNC:33730]	22	430.876	-0.759703	5.51188e-05
ENSG00000168268	NT5DC2	5'-nucleotidase domain containing 2 [Source:HGNC Symbol;Acc:HGNC:25717]	3	9026.34	0.767864	5.59816e-05
ENSG00000158792	SPATA2L	spermatogenesis associated 2-like [Source:HGNC Symbol;Acc:HGNC:28393]	16	389.361	-0.679223	5.59816e-05
ENSG00000141076	CIRH1A	cirrhosis, autosomal recessive 1A (cirhin) [Source:HGNC Symbol;Acc:HGNC:1983]	16	4427.58	-0.900007	5.68092e-05
ENSG00000242588			7	287.851	0.760458	5.80631e-05
ENSG00000080947	CROCCP3	ciliary rootlet coiled-coil, rootletin pseudogene 3 [Source:HGNC Symbol;Acc:HGNC:29405]	1	66.5471	1.57538	5.85881e-05
ENSG00000204070	SYS1	Sys1 golgi trafficking protein [Source:HGNC Symbol;Acc:HGNC:16162]	20	564.916	0.967311	5.89101e-05
ENSG00000145349	CAMK2D	calcium/calmodulin-dependent protein kinase II delta [Source:HGNC Symbol;Acc:HGNC:1462]	4	3649.45	-0.652518	5.92536e-05
ENSG00000176018	LYSMD3	LysM, putative peptidoglycan-binding, domain containing 3 [Source:HGNC Symbol;Acc:HGNC:26969]	5	827.012	0.738223	5.943e-05
ENSG00000214021	TTLL3	tubulin tyrosine ligase-like family member 3 [Source:HGNC Symbol;Acc:HGNC:24483]	3	534.691	0.920859	5.99585e-05
ENSG00000155438	NIFK	nucleolar protein interacting with the FHA domain of MKI67 [Source:HGNC Symbol;Acc:HGNC:17838]	2	1684.29	-0.709993	6.06832e-05
ENSG00000169093	ASMTL	acetylserotonin O-methyltransferase-like [Source:HGNC Symbol;Acc:HGNC:751]	X	1610.45	-0.659385	6.10498e-05
ENSG00000140398	NEIL1	nei-like DNA glycosylase 1 [Source:HGNC Symbol;Acc:HGNC:18448]	15	659.398	1.38346	6.24556e-05
ENSG00000240754	NA	NA	NA	391.123	-1.56497	6.34244e-05
ENSG00000237683	NA	NA	NA	352.114	1.02111	6.36652e-05
ENSG00000119673	ACOT2	acyl-CoA thioesterase 2 [Source:HGNC Symbol;Acc:HGNC:18431]	14	1190.76	-0.697591	6.37225e-05
ENSG00000239862	IGKV1-37	immunoglobulin kappa variable 1-37 (non-functional) [Source:HGNC Symbol;Acc:HGNC:5739]	2	59.8865	2.43194	6.40406e-05
ENSG00000162704	ARPC5	actin related protein 2/3 complex, subunit 5, 16kDa [Source:HGNC Symbol;Acc:HGNC:708]	1	9682.45	-0.891014	6.50452e-05
ENSG00000234171	RNASEH1-AS1	RNASEH1 antisense RNA 1 [Source:HGNC Symbol;Acc:HGNC:49289]	2	682.538	-0.698072	6.50452e-05
ENSG00000171791	BCL2	B-cell CLL/lymphoma 2 [Source:HGNC Symbol;Acc:HGNC:990]	18	14227.9	0.70631	6.55754e-05
ENSG00000225892			4	198.594	1.01876	6.55754e-05
ENSG00000164967	RPP25L	ribonuclease P/MRP 25kDa subunit-like [Source:HGNC Symbol;Acc:HGNC:19909]	9	908.287	-0.641295	6.58181e-05
ENSG00000259479	SORD2P	sorbitol dehydrogenase 2, pseudogene [Source:HGNC Symbol;Acc:HGNC:49919]	15	578.151	-0.768751	6.68473e-05
ENSG00000125814	NAPB	N-ethylmaleimide-sensitive factor attachment protein, beta [Source:HGNC Symbol;Acc:HGNC:15751]	20	483.691	0.708183	6.74012e-05
ENSG00000112343	TRIM38	tripartite motif containing 38 [Source:HGNC Symbol;Acc:HGNC:10059]	6	1195.3	-0.617814	6.85094e-05
ENSG00000173480	ZNF417	zinc finger protein 417 [Source:HGNC Symbol;Acc:HGNC:20646]	19	497.112	0.836593	6.91831e-05
ENSG00000007376	RPUSD1	RNA pseudouridylate synthase domain containing 1 [Source:HGNC Symbol;Acc:HGNC:14173]	16	2508.24	-0.745148	6.91831e-05
ENSG00000240342	RPS2P5	ribosomal protein S2 pseudogene 5 [Source:HGNC Symbol;Acc:HGNC:31386]	12	10101.1	-0.627076	7.06534e-05
ENSG00000142089	IFITM3	interferon induced transmembrane protein 3 [Source:HGNC Symbol;Acc:HGNC:5414]	11	172.591	-1.45454	7.09936e-05
ENSG00000124370	MCEE	methylmalonyl CoA epimerase [Source:HGNC Symbol;Acc:HGNC:16732]	2	343.461	0.750533	7.10259e-05
ENSG00000153044	CENPH	centromere protein H [Source:HGNC Symbol;Acc:HGNC:17268]	5	1816.16	-0.611969	7.10454e-05
ENSG00000130592	LSP1	lymphocyte-specific protein 1 [Source:HGNC Symbol;Acc:HGNC:6707]	11	21418.2	-1.56702	7.16322e-05
ENSG00000113734	BNIP1	BCL2/adenovirus E1B 19kDa interacting protein 1 [Source:HGNC Symbol;Acc:HGNC:1082]	5	527.956	-0.614011	7.46101e-05
ENSG00000197696	NMB	neuromedin B [Source:HGNC Symbol;Acc:HGNC:7842]	15	356.66	-1.14329	7.51061e-05
ENSG00000152926	ZNF117	zinc finger protein 117 [Source:HGNC Symbol;Acc:HGNC:12897]	7	364.71	0.9138	7.5512e-05
ENSG00000213928	IRF9	interferon regulatory factor 9 [Source:HGNC Symbol;Acc:HGNC:6131]	14	143.446	1.23158	7.56778e-05
ENSG00000110455	ACCS	1-aminocyclopropane-1-carboxylate synthase homolog (Arabidopsis)(non-functional) [Source:HGNC Symbol;Acc:HGNC:23989]	11	710.531	0.637065	7.58102e-05
ENSG00000137802	MAPKBP1	mitogen-activated protein kinase binding protein 1 [Source:HGNC Symbol;Acc:HGNC:29536]	15	1515.88	0.72808	7.73386e-05
ENSG00000214110	LDHAP4	lactate dehydrogenase A pseudogene 4 [Source:HGNC Symbol;Acc:HGNC:6539]	9	94.9803	-1.59307	7.74492e-05
ENSG00000135540	NHSL1	NHS-like 1 [Source:HGNC Symbol;Acc:HGNC:21021]	6	991.644	1.42528	7.82547e-05
ENSG00000160688	FLAD1	flavin adenine dinucleotide synthetase 1 [Source:HGNC Symbol;Acc:HGNC:24671]	1	2391.03	-0.637572	7.84961e-05
ENSG00000063241	ISOC2	isochorismatase domain containing 2 [Source:HGNC Symbol;Acc:HGNC:26278]	19	3412.44	-0.602665	7.98043e-05
ENSG00000065057	NTHL1	nth-like DNA glycosylase 1 [Source:HGNC Symbol;Acc:HGNC:8028]	16	1436.9	-0.780905	8.03972e-05
ENSG00000131495	NDUFA2	NADH dehydrogenase (ubiquinone) 1 alpha subcomplex, 2, 8kDa [Source:HGNC Symbol;Acc:HGNC:7685]	5	523.679	-0.773979	8.07083e-05
ENSG00000102908	NFAT5	nuclear factor of activated T-cells 5, tonicity-responsive [Source:HGNC Symbol;Acc:HGNC:7774]	16	1055.28	0.81376	8.17571e-05
ENSG00000164924	YWHAZ	tyrosine 3-monooxygenase/tryptophan 5-monooxygenase activation protein, zeta [Source:HGNC Symbol;Acc:HGNC:12855]	8	27296	-0.651988	8.22977e-05
ENSG00000182022	CHST15	carbohydrate (N-acetylgalactosamine 4-sulfate 6-O) sulfotransferase 15 [Source:HGNC Symbol;Acc:HGNC:18137]	10	3337.56	0.845442	8.27023e-05
ENSG00000166482	MFAP4	microfibrillar-associated protein 4 [Source:HGNC Symbol;Acc:HGNC:7035]	17	125.358	4.1647	8.36523e-05
ENSG00000120519	SLC10A7	solute carrier family 10, member 7 [Source:HGNC Symbol;Acc:HGNC:23088]	4	615.596	0.811033	8.44422e-05
ENSG00000149503	INCENP	inner centromere protein antigens 135/155kDa [Source:HGNC Symbol;Acc:HGNC:6058]	11	6844.99	-0.648641	8.51829e-05
ENSG00000188277	C15orf62	chromosome 15 open reading frame 62 [Source:HGNC Symbol;Acc:HGNC:34489]	15	98.9675	1.25324	8.52871e-05
ENSG00000108479	GALK1	galactokinase 1 [Source:HGNC Symbol;Acc:HGNC:4118]	17	2039.15	-0.725226	8.63506e-05
ENSG00000181408	UTS2R	urotensin 2 receptor [Source:HGNC Symbol;Acc:HGNC:4468]	17	1798.37	0.734817	8.73618e-05
ENSG00000242866	STRC	stereocilin [Source:HGNC Symbol;Acc:HGNC:16035]	15	20.6399	2.85774	8.74913e-05
ENSG00000090097	PCBP4	poly(rC) binding protein 4 [Source:HGNC Symbol;Acc:HGNC:8652]	3	573.518	0.866922	9.04572e-05
ENSG00000115234	SNX17	sorting nexin 17 [Source:HGNC Symbol;Acc:HGNC:14979]	2	5436.86	-0.613066	9.21919e-05
ENSG00000048052	HDAC9	histone deacetylase 9 [Source:HGNC Symbol;Acc:HGNC:14065]	7	2640.08	-0.73894	9.24954e-05
ENSG00000260655	NA	NA	NA	724.316	1.2131	9.34883e-05
ENSG00000163590	PPM1L	protein phosphatase, Mg2+/Mn2+ dependent, 1L [Source:HGNC Symbol;Acc:HGNC:16381]	3	755.198	0.805021	9.3759e-05
ENSG00000167380	ZNF226	zinc finger protein 226 [Source:HGNC Symbol;Acc:HGNC:13019]	19	501.948	0.639197	9.38112e-05
ENSG00000134910	STT3A	STT3A, subunit of the oligosaccharyltransferase complex (catalytic) [Source:HGNC Symbol;Acc:HGNC:6172]	11	5011.09	0.725667	9.52987e-05
ENSG00000203817	NA	NA	NA	551.962	-0.63946	9.61292e-05
ENSG00000238083	LRRC37A2	leucine rich repeat containing 37, member A2 [Source:HGNC Symbol;Acc:HGNC:32404]	17	454.191	0.691329	9.69399e-05
ENSG00000242802	AP5Z1	adaptor-related protein complex 5, zeta 1 subunit [Source:HGNC Symbol;Acc:HGNC:22197]	7	3127.67	0.629321	9.75046e-05
ENSG00000176155	CCDC57	coiled-coil domain containing 57 [Source:HGNC Symbol;Acc:HGNC:27564]	17	1563.74	0.77693	9.81406e-05
ENSG00000131351	HAUS8	HAUS augmin-like complex, subunit 8 [Source:HGNC Symbol;Acc:HGNC:30532]	19	795.244	-0.611683	9.83954e-05
ENSG00000161583	NA	NA	NA	528.346	1.15458	9.92621e-05
ENSG00000103066	PLA2G15	phospholipase A2, group XV [Source:HGNC Symbol;Acc:HGNC:17163]	16	582.442	0.824284	9.95433e-05
ENSG00000168675	LDLRAD4	low density lipoprotein receptor class A domain containing 4 [Source:HGNC Symbol;Acc:HGNC:1224]	18	1013.29	1.09014	0.000101967
ENSG00000219481	NBPF1	neuroblastoma breakpoint family, member 1 [Source:HGNC Symbol;Acc:HGNC:26088]	1	1272.28	0.670836	0.000102803
ENSG00000111144	LTA4H	leukotriene A4 hydrolase [Source:HGNC Symbol;Acc:HGNC:6710]	12	3712.51	-0.681208	0.000102842
ENSG00000254536		Mitochondrial GTPase 1 [Source:UniProtKB/TrEMBL;Acc:E9PI62]	10	30.1795	4.45281	0.000103969
ENSG00000125703	ATG4C	autophagy related 4C, cysteine peptidase [Source:HGNC Symbol;Acc:HGNC:16040]	1	826.35	-0.888115	0.000104951
ENSG00000229344			1	65.4638	-2.22382	0.000105896
ENSG00000108465	CDK5RAP3	CDK5 regulatory subunit associated protein 3 [Source:HGNC Symbol;Acc:HGNC:18673]	17	5172.44	0.915106	0.000105946
ENSG00000156136	DCK	deoxycytidine kinase [Source:HGNC Symbol;Acc:HGNC:2704]	4	2508.98	-0.598871	0.000106583
ENSG00000176681	LRRC37A	leucine rich repeat containing 37A [Source:HGNC Symbol;Acc:HGNC:29069]	17	382.661	0.689697	0.000108044
ENSG00000146828	SLC12A9	solute carrier family 12, member 9 [Source:HGNC Symbol;Acc:HGNC:17435]	7	2124.61	0.866547	0.000108847
ENSG00000189233	NUGGC	nuclear GTPase, germinal center associated [Source:HGNC Symbol;Acc:HGNC:33550]	8	874.56	1.00451	0.000108847
ENSG00000217128	FNIP1	folliculin interacting protein 1 [Source:HGNC Symbol;Acc:HGNC:29418]	5	888.811	1.21958	0.000110614
ENSG00000100462	PRMT5	protein arginine methyltransferase 5 [Source:HGNC Symbol;Acc:HGNC:10894]	14	2943.1	-0.59654	0.000111073
ENSG00000073605	GSDMB	gasdermin B [Source:HGNC Symbol;Acc:HGNC:23690]	17	388.408	0.870201	0.000113008
ENSG00000100319	ZMAT5	zinc finger, matrin-type 5 [Source:HGNC Symbol;Acc:HGNC:28046]	22	416.045	-0.789144	0.000113405
ENSG00000110917	MLEC	malectin [Source:HGNC Symbol;Acc:HGNC:28973]	12	12217.7	0.598157	0.00011375
ENSG00000163399	ATP1A1	ATPase, Na+/K+ transporting, alpha 1 polypeptide [Source:HGNC Symbol;Acc:HGNC:799]	1	13080.2	-0.666141	0.000113776
ENSG00000165406	MARCH8	membrane-associated ring finger (C3HC4) 8, E3 ubiquitin protein ligase [Source:HGNC Symbol;Acc:HGNC:23356]	10	1199.61	0.765648	0.000113985
ENSG00000204253	HNRNPCP2	heterogeneous nuclear ribonucleoprotein C pseudogene 2 [Source:HGNC Symbol;Acc:HGNC:48814]	2	262.376	-0.824816	0.000113985
ENSG00000007545	CRAMP1L	Crm, cramped-like (Drosophila) [Source:HGNC Symbol;Acc:HGNC:14122]	16	856.742	0.653234	0.000114411
ENSG00000161570	NA	NA	NA	784.168	-2.07696	0.000115323
ENSG00000124216	SNAI1	snail family zinc finger 1 [Source:HGNC Symbol;Acc:HGNC:11128]	20	127.743	-1.22849	0.00011655
ENSG00000116991	SIPA1L2	signal-induced proliferation-associated 1 like 2 [Source:HGNC Symbol;Acc:HGNC:23800]	1	608.566	2.18633	0.000116625
ENSG00000185608	MRPL40	mitochondrial ribosomal protein L40 [Source:HGNC Symbol;Acc:HGNC:14491]	22	1369.14	-0.595175	0.000117153
ENSG00000154874	CCDC144B	coiled-coil domain containing 144B (pseudogene) [Source:HGNC Symbol;Acc:HGNC:26704]	17	168.696	3.5477	0.000117886
ENSG00000130312	MRPL34	mitochondrial ribosomal protein L34 [Source:HGNC Symbol;Acc:HGNC:14488]	19	1480.04	-0.613064	0.000119463
ENSG00000140990	NDUFB10	NADH dehydrogenase (ubiquinone) 1 beta subcomplex, 10, 22kDa [Source:HGNC Symbol;Acc:HGNC:7696]	16	3722.23	-0.74929	0.000120088
ENSG00000159958	TNFRSF13C	tumor necrosis factor receptor superfamily, member 13C [Source:HGNC Symbol;Acc:HGNC:17755]	22	1294.11	1.06803	0.000121362
ENSG00000129151	BBOX1	butyrobetaine (gamma), 2-oxoglutarate dioxygenase (gamma-butyrobetaine hydroxylase) 1 [Source:HGNC Symbol;Acc:HGNC:964]	11	283.93	-2.56309	0.000121362
ENSG00000169660	HEXDC	hexosaminidase (glycosyl hydrolase family 20, catalytic domain) containing [Source:HGNC Symbol;Acc:HGNC:26307]	17	2083.05	0.640803	0.000121684
ENSG00000242687			7	105.148	1.3209	0.000122292
ENSG00000077238	IL4R	interleukin 4 receptor [Source:HGNC Symbol;Acc:HGNC:6015]	16	1830.99	-0.830552	0.0001227
ENSG00000180626	ZNF594	zinc finger protein 594 [Source:HGNC Symbol;Acc:HGNC:29392]	17	390.305	0.954172	0.000122786
ENSG00000113971	NPHP3	nephronophthisis 3 (adolescent) [Source:HGNC Symbol;Acc:HGNC:7907]	3	198.505	1.10263	0.000124788
ENSG00000166974	MAPRE2	microtubule-associated protein, RP/EB family, member 2 [Source:HGNC Symbol;Acc:HGNC:6891]	18	3029.98	-0.626486	0.000126099
ENSG00000111269	CREBL2	cAMP responsive element binding protein-like 2 [Source:HGNC Symbol;Acc:HGNC:2350]	12	883.596	0.65599	0.000126816
ENSG00000105993	DNAJB6	DnaJ (Hsp40) homolog, subfamily B, member 6 [Source:HGNC Symbol;Acc:HGNC:14888]	7	5175.12	-0.590049	0.000130617
ENSG00000175906	ARL4D	ADP-ribosylation factor-like 4D [Source:HGNC Symbol;Acc:HGNC:656]	17	105.19	-1.23157	0.000131441
ENSG00000161010	C5orf45	chromosome 5 open reading frame 45 [Source:HGNC Symbol;Acc:HGNC:30817]	5	1442.77	0.640964	0.000132161
ENSG00000183060	LYSMD4	LysM, putative peptidoglycan-binding, domain containing 4 [Source:HGNC Symbol;Acc:HGNC:26571]	15	400.494	0.612243	0.000136665
ENSG00000196422	PPP1R26	protein phosphatase 1, regulatory subunit 26 [Source:HGNC Symbol;Acc:HGNC:29089]	9	1676.69	0.978391	0.000136736
ENSG00000147144	CCDC120	coiled-coil domain containing 120 [Source:HGNC Symbol;Acc:HGNC:28910]	X	543.427	0.643264	0.000138476
ENSG00000177042	TMEM80	transmembrane protein 80 [Source:HGNC Symbol;Acc:HGNC:27453]	11	634.185	0.736896	0.000139721
ENSG00000196132	MYT1	myelin transcription factor 1 [Source:HGNC Symbol;Acc:HGNC:7622]	20	61.8802	-1.54552	0.000139767
ENSG00000135722	FBXL8	F-box and leucine-rich repeat protein 8 [Source:HGNC Symbol;Acc:HGNC:17875]	16	243.319	1.11559	0.000143146
ENSG00000198753	PLXNB3	plexin B3 [Source:HGNC Symbol;Acc:HGNC:9105]	X	53.0046	2.40179	0.000143146
ENSG00000135899	SP110	SP110 nuclear body protein [Source:HGNC Symbol;Acc:HGNC:5401]	2	1533.78	-0.645167	0.000143577
ENSG00000091831	ESR1	estrogen receptor 1 [Source:HGNC Symbol;Acc:HGNC:3467]	6	172.777	2.14252	0.000144767
ENSG00000198740	ZNF652	zinc finger protein 652 [Source:HGNC Symbol;Acc:HGNC:29147]	17	772.645	0.75717	0.000145835
ENSG00000107819	SFXN3	sideroflexin 3 [Source:HGNC Symbol;Acc:HGNC:16087]	10	456.104	0.697199	0.000147401
ENSG00000248124	RRN3P1	RRN3 homolog, RNA polymerase I transcription factor pseudogene 1 [Source:HGNC Symbol;Acc:HGNC:30548]	16	477.911	0.788109	0.000148528
ENSG00000167394	ZNF668	zinc finger protein 668 [Source:HGNC Symbol;Acc:HGNC:25821]	16	719.08	-0.600321	0.000149113
ENSG00000182759	MAFA	v-maf avian musculoaponeurotic fibrosarcoma oncogene homolog A [Source:HGNC Symbol;Acc:HGNC:23145]	8	347.131	-0.839453	0.000150138
ENSG00000133818	RRAS2	related RAS viral (r-ras) oncogene homolog 2 [Source:HGNC Symbol;Acc:HGNC:17271]	11	1884.36	-0.857986	0.000151451
ENSG00000140839	CLEC18B	C-type lectin domain family 18, member B [Source:HGNC Symbol;Acc:HGNC:33849]	16	40.5373	3.20117	0.000151612
ENSG00000104879	CKM	creatine kinase, muscle [Source:HGNC Symbol;Acc:HGNC:1994]	19	50.5629	2.43519	0.000152353
ENSG00000197914	NA	NA	NA	238.429	-1.26977	0.000152741
ENSG00000198035	NA	NA	NA	197.16	1.00581	0.00015384
ENSG00000134061	CD180	CD180 molecule [Source:HGNC Symbol;Acc:HGNC:6726]	5	837.458	-1.34626	0.000154304
ENSG00000198900	TOP1	topoisomerase (DNA) I [Source:HGNC Symbol;Acc:HGNC:11986]	20	10409.8	-0.661581	0.000157061
ENSG00000231686			X	390.06	0.61582	0.000157274
ENSG00000185433	LINC00158	long intergenic non-protein coding RNA 158 [Source:HGNC Symbol;Acc:HGNC:1283]	21	114.151	-3.12824	0.000157905
ENSG00000104419	NDRG1	N-myc downstream regulated 1 [Source:HGNC Symbol;Acc:HGNC:7679]	8	101.19	1.31411	0.000158112
ENSG00000099326	MZF1	myeloid zinc finger 1 [Source:HGNC Symbol;Acc:HGNC:13108]	19	620.371	0.902298	0.000158223
ENSG00000147364	FBXO25	F-box protein 25 [Source:HGNC Symbol;Acc:HGNC:13596]	8	290.464	0.677813	0.000158837
ENSG00000171848	RRM2	ribonucleotide reductase M2 [Source:HGNC Symbol;Acc:HGNC:10452]	2	13327.9	-0.940574	0.000160086
ENSG00000161103			22	132.992	1.34218	0.000164238
ENSG00000240038	AMY2B	amylase, alpha 2B (pancreatic) [Source:HGNC Symbol;Acc:HGNC:478]	1	72.6236	1.70531	0.000167763
ENSG00000139626	ITGB7	integrin, beta 7 [Source:HGNC Symbol;Acc:HGNC:6162]	12	6880.57	-0.675927	0.000168539
ENSG00000205702	CYP2D7	cytochrome P450, family 2, subfamily D, polypeptide 7 (gene/pseudogene) [Source:HGNC Symbol;Acc:HGNC:2624]	22	133.797	1.28306	0.0001693
ENSG00000152223	EPG5	ectopic P-granules autophagy protein 5 homolog (C. elegans) [Source:HGNC Symbol;Acc:HGNC:29331]	18	1472.63	0.709959	0.000171214
ENSG00000178809	TRIM73	tripartite motif containing 73 [Source:HGNC Symbol;Acc:HGNC:18162]	7	119.751	1.23446	0.000172049
ENSG00000174004	NRROS	negative regulator of reactive oxygen species [Source:HGNC Symbol;Acc:HGNC:24613]	3	2692.02	-0.755737	0.000174201
ENSG00000260729		Uncharacterized protein [Source:UniProtKB/TrEMBL;Acc:A0A087WUJ7]	15	23.8218	2.55043	0.000175022
ENSG00000118432	CNR1	cannabinoid receptor 1 (brain) [Source:HGNC Symbol;Acc:HGNC:2159]	6	1702.99	0.854729	0.000176103
ENSG00000169288	MRPL1	mitochondrial ribosomal protein L1 [Source:HGNC Symbol;Acc:HGNC:14275]	4	852.82	-0.68778	0.000178474
ENSG00000128923	FAM63B	family with sequence similarity 63, member B [Source:HGNC Symbol;Acc:HGNC:26954]	15	628.005	0.671245	0.000180609
ENSG00000136942	RPL35	ribosomal protein L35 [Source:HGNC Symbol;Acc:HGNC:10344]	9	32406.7	-0.621659	0.000183729
ENSG00000120675	DNAJC15	DnaJ (Hsp40) homolog, subfamily C, member 15 [Source:HGNC Symbol;Acc:HGNC:20325]	13	1433.65	-0.675724	0.000186255
ENSG00000185686	PRAME	preferentially expressed antigen in melanoma [Source:HGNC Symbol;Acc:HGNC:9336]	22	3817.06	-0.753441	0.000187959
ENSG00000183091	NEB	nebulin [Source:HGNC Symbol;Acc:HGNC:7720]	2	215.141	2.52221	0.000188752
ENSG00000168806	LCMT2	leucine carboxyl methyltransferase 2 [Source:HGNC Symbol;Acc:HGNC:17558]	15	1095.27	-0.648629	0.00018895
ENSG00000113555	PCDH12	protocadherin 12 [Source:HGNC Symbol;Acc:HGNC:8657]	5	39.0983	2.29603	0.000189967
ENSG00000104497	SNX16	sorting nexin 16 [Source:HGNC Symbol;Acc:HGNC:14980]	8	138.49	1.06672	0.000192563
ENSG00000129910	CDH15	cadherin 15, type 1, M-cadherin (myotubule) [Source:HGNC Symbol;Acc:HGNC:1754]	16	38.4633	2.47788	0.000193383
ENSG00000225855	RUSC1-AS1	RUSC1 antisense RNA 1 [Source:HGNC Symbol;Acc:HGNC:26680]	1	202.516	1.19609	0.000193383
ENSG00000116771	AGMAT	agmatine ureohydrolase (agmatinase) [Source:HGNC Symbol;Acc:HGNC:18407]	1	456.153	-0.787299	0.000194727
ENSG00000179698	KIAA1875	KIAA1875 [Source:HGNC Symbol;Acc:HGNC:26959]	8	141.173	1.40243	0.000195019
ENSG00000182379	NXPH4	neurexophilin 4 [Source:HGNC Symbol;Acc:HGNC:8078]	12	2149.04	0.607236	0.000197729
ENSG00000123416	TUBA1B	tubulin, alpha 1b [Source:HGNC Symbol;Acc:HGNC:18809]	12	39341.5	-0.867172	0.000197729
ENSG00000153879	CEBPG	CCAAT/enhancer binding protein (C/EBP), gamma [Source:HGNC Symbol;Acc:HGNC:1837]	19	2534.99	0.919689	0.000197757
ENSG00000104081	BMF	Bcl2 modifying factor [Source:HGNC Symbol;Acc:HGNC:24132]	15	1692.99	1.30076	0.000198357
ENSG00000166548	TK2	thymidine kinase 2, mitochondrial [Source:HGNC Symbol;Acc:HGNC:11831]	16	196.304	1.18086	0.000199633
ENSG00000162433	AK4	adenylate kinase 4 [Source:HGNC Symbol;Acc:HGNC:363]	1	1348.68	-1.37581	0.000200368
ENSG00000132274	TRIM22	tripartite motif containing 22 [Source:HGNC Symbol;Acc:HGNC:16379]	11	4723.55	0.844649	0.00020086
ENSG00000139631	CSAD	cysteine sulfinic acid decarboxylase [Source:HGNC Symbol;Acc:HGNC:18966]	12	263.007	1.08913	0.000200908
ENSG00000166313	APBB1	amyloid beta (A4) precursor protein-binding, family B, member 1 (Fe65) [Source:HGNC Symbol;Acc:HGNC:581]	11	248.379	-1.15423	0.000201114
ENSG00000010310	GIPR	gastric inhibitory polypeptide receptor [Source:HGNC Symbol;Acc:HGNC:4271]	19	537.241	0.956384	0.000203156
ENSG00000136436	CALCOCO2	calcium binding and coiled-coil domain 2 [Source:HGNC Symbol;Acc:HGNC:29912]	17	2194.53	0.590153	0.000207157
ENSG00000118680	MYL12B	myosin, light chain 12B, regulatory [Source:HGNC Symbol;Acc:HGNC:29827]	18	5538.92	-0.738201	0.000209056
ENSG00000022567	SLC45A4	solute carrier family 45, member 4 [Source:HGNC Symbol;Acc:HGNC:29196]	8	313.237	0.884035	0.000209606
ENSG00000235878	NA	NA	NA	73.2937	1.56128	0.000209606
ENSG00000185811	IKZF1	IKAROS family zinc finger 1 (Ikaros) [Source:HGNC Symbol;Acc:HGNC:13176]	7	9473.33	-0.798653	0.0002098
ENSG00000136933	RABEPK	Rab9 effector protein with kelch motifs [Source:HGNC Symbol;Acc:HGNC:16896]	9	1798.85	-0.625065	0.000212829
ENSG00000178980	SEPW1	selenoprotein W, 1 [Source:HGNC Symbol;Acc:HGNC:10752]	19	643.747	-0.757815	0.000213183
ENSG00000144026	ZNF514	zinc finger protein 514 [Source:HGNC Symbol;Acc:HGNC:25894]	2	449.455	0.698401	0.000215444
ENSG00000113615	SEC24A	SEC24 family member A [Source:HGNC Symbol;Acc:HGNC:10703]	5	2267.9	0.741765	0.000216619
ENSG00000182511	FES	FES proto-oncogene, tyrosine kinase [Source:HGNC Symbol;Acc:HGNC:3657]	15	917.5	-0.815734	0.00021859
ENSG00000178425	NT5DC1	5'-nucleotidase domain containing 1 [Source:HGNC Symbol;Acc:HGNC:21556]	6	1199.23	-0.660974	0.000219607
ENSG00000123427	METTL21B	methyltransferase like 21B [Source:HGNC Symbol;Acc:HGNC:24936]	12	238.115	1.13031	0.000220688
ENSG00000101255	TRIB3	tribbles pseudokinase 3 [Source:HGNC Symbol;Acc:HGNC:16228]	20	7237.69	2.7487	0.00022177
ENSG00000196533	NA	NA	NA	630.947	-1.37321	0.00022177
ENSG00000173273	TNKS	tankyrase, TRF1-interacting ankyrin-related ADP-ribose polymerase [Source:HGNC Symbol;Acc:HGNC:11941]	8	1156.8	0.649485	0.000223839
ENSG00000163463	KRTCAP2	keratinocyte associated protein 2 [Source:HGNC Symbol;Acc:HGNC:28942]	1	225.291	1.0521	0.000224965
ENSG00000132837	DMGDH	dimethylglycine dehydrogenase [Source:HGNC Symbol;Acc:HGNC:24475]	5	19.8961	5.80657	0.000225201
ENSG00000198162	MAN1A2	mannosidase, alpha, class 1A, member 2 [Source:HGNC Symbol;Acc:HGNC:6822]	1	1611.46	0.738456	0.000225201
ENSG00000102981	PARD6A	par-6 family cell polarity regulator alpha [Source:HGNC Symbol;Acc:HGNC:15943]	16	500.824	-0.721286	0.000226598
ENSG00000100918	REC8	REC8 meiotic recombination protein [Source:HGNC Symbol;Acc:HGNC:16879]	14	1469.5	0.739168	0.000230062
ENSG00000160200	CBS	cystathionine-beta-synthase [Source:HGNC Symbol;Acc:HGNC:1550]	21	2309.16	0.864231	0.000230231
ENSG00000258839	MC1R	melanocortin 1 receptor (alpha melanocyte stimulating hormone receptor) [Source:HGNC Symbol;Acc:HGNC:6929]	16	138.037	1.08677	0.000231275
ENSG00000161956	SENP3	SUMO1/sentrin/SMT3 specific peptidase 3 [Source:HGNC Symbol;Acc:HGNC:17862]	17	889.374	-0.597361	0.000232326
ENSG00000250959	GLUD1P3	glutamate dehydrogenase 1 pseudogene 3 [Source:HGNC Symbol;Acc:HGNC:4338]	10	103.747	1.24273	0.000236182
ENSG00000092470	WDR76	WD repeat domain 76 [Source:HGNC Symbol;Acc:HGNC:25773]	15	2687.55	-0.638909	0.000236193
ENSG00000157224	CLDN12	claudin 12 [Source:HGNC Symbol;Acc:HGNC:2034]	7	221.342	1.02993	0.000239218
ENSG00000175155	YPEL2	yippee-like 2 [Source:HGNC Symbol;Acc:HGNC:18326]	17	149.25	1.45117	0.000246463
ENSG00000272098	NA	NA	NA	231.157	1.07258	0.000246563
ENSG00000261172			16	119.45	1.11419	0.000247191
ENSG00000138031	ADCY3	adenylate cyclase 3 [Source:HGNC Symbol;Acc:HGNC:234]	2	1961.53	-0.760037	0.000248428
ENSG00000011405	PIK3C2A	phosphatidylinositol-4-phosphate 3-kinase, catalytic subunit type 2 alpha [Source:HGNC Symbol;Acc:HGNC:8971]	11	1277.69	0.681122	0.000249172
ENSG00000214706	IFRD2	interferon-related developmental regulator 2 [Source:HGNC Symbol;Acc:HGNC:5457]	3	3648.49	-0.783943	0.000249172
ENSG00000196912	ANKRD36B	ankyrin repeat domain 36B [Source:HGNC Symbol;Acc:HGNC:29333]	2	432.189	0.783027	0.000251086
ENSG00000132004	FBXW9	F-box and WD repeat domain containing 9 [Source:HGNC Symbol;Acc:HGNC:28136]	19	558.234	-0.813431	0.000251118
ENSG00000185298	CCDC137	coiled-coil domain containing 137 [Source:HGNC Symbol;Acc:HGNC:33451]	17	2742.67	-0.588702	0.000251118
ENSG00000243679			7	170.891	0.867903	0.000252135
ENSG00000260176			16	62.39	1.49551	0.000261858
ENSG00000061794	MRPS35	mitochondrial ribosomal protein S35 [Source:HGNC Symbol;Acc:HGNC:16635]	12	2259.03	-0.612855	0.000263277
ENSG00000215790	SLC35E2	solute carrier family 35, member E2 [Source:HGNC Symbol;Acc:HGNC:20863]	1	878.01	0.715567	0.000266071
ENSG00000075420	FNDC3B	fibronectin type III domain containing 3B [Source:HGNC Symbol;Acc:HGNC:24670]	3	781.185	1.11547	0.000266276
ENSG00000260236			3	54.3977	1.66851	0.000269847
ENSG00000172590	MRPL52	mitochondrial ribosomal protein L52 [Source:HGNC Symbol;Acc:HGNC:16655]	14	1953.32	-0.64384	0.000271358
ENSG00000250036	IGKV1D-37	immunoglobulin kappa variable 1D-37 (non-functional) [Source:HGNC Symbol;Acc:HGNC:5755]	2	61.616	2.16723	0.000271701
ENSG00000182162	P2RY8	purinergic receptor P2Y, G-protein coupled, 8 [Source:HGNC Symbol;Acc:HGNC:15524]	X	5468.52	0.800745	0.000276232
ENSG00000186056	MATN1-AS1	MATN1 antisense RNA 1 [Source:HGNC Symbol;Acc:HGNC:40364]	1	60.7862	2.15165	0.00027703
ENSG00000162576	MXRA8	matrix-remodelling associated 8 [Source:HGNC Symbol;Acc:HGNC:7542]	1	386.75	0.970321	0.000277081
ENSG00000214078	CPNE1	copine I [Source:HGNC Symbol;Acc:HGNC:2314]	20	3230.65	-0.617283	0.000277422
ENSG00000113068	PFDN1	prefoldin subunit 1 [Source:HGNC Symbol;Acc:HGNC:8866]	5	1415.37	-0.624557	0.000282397
ENSG00000169020	ATP5I	ATP synthase, H+ transporting, mitochondrial Fo complex, subunit E [Source:HGNC Symbol;Acc:HGNC:846]	4	409.468	-0.765802	0.000282937
ENSG00000148204	CRB2	crumbs family member 2 [Source:HGNC Symbol;Acc:HGNC:18688]	9	98.0639	-1.53636	0.000284539
ENSG00000115677	HDLBP	high density lipoprotein binding protein [Source:HGNC Symbol;Acc:HGNC:4857]	2	19152.5	0.811736	0.000284692
ENSG00000172340	SUCLG2	succinate-CoA ligase, GDP-forming, beta subunit [Source:HGNC Symbol;Acc:HGNC:11450]	3	1677.39	-0.835432	0.000286137
ENSG00000211651	IGLV1-44	immunoglobulin lambda variable 1-44 [Source:HGNC Symbol;Acc:HGNC:5879]	22	47.0778	-1.7562	0.000287068
ENSG00000130844	ZNF331	zinc finger protein 331 [Source:HGNC Symbol;Acc:HGNC:15489]	19	626.89	0.741895	0.00028775
ENSG00000159840	ZYX	zyxin [Source:HGNC Symbol;Acc:HGNC:13200]	7	2290.81	-0.658667	0.000287768
ENSG00000126522	ASL	argininosuccinate lyase [Source:HGNC Symbol;Acc:HGNC:746]	7	1239.35	-0.678042	0.000288339
ENSG00000178057	NDUFAF3	NADH dehydrogenase (ubiquinone) complex I, assembly factor 3 [Source:HGNC Symbol;Acc:HGNC:29918]	3	1994.47	-0.587355	0.000288382
ENSG00000173638	SLC19A1	solute carrier family 19 (folate transporter), member 1 [Source:HGNC Symbol;Acc:HGNC:10937]	21	2484.48	-0.726775	0.00029028
ENSG00000030110	BAK1	BCL2-antagonist/killer 1 [Source:HGNC Symbol;Acc:HGNC:949]	6	3037.77	-0.707046	0.000293094
ENSG00000224226	NA	NA	NA	219.808	1.1391	0.000295761
ENSG00000132196	HSD17B7	hydroxysteroid (17-beta) dehydrogenase 7 [Source:HGNC Symbol;Acc:HGNC:5215]	1	734.761	0.590934	0.000300086
ENSG00000172071	EIF2AK3	eukaryotic translation initiation factor 2-alpha kinase 3 [Source:HGNC Symbol;Acc:HGNC:3255]	2	1642.28	1.11417	0.000300846
ENSG00000150995	ITPR1	inositol 1,4,5-trisphosphate receptor, type 1 [Source:HGNC Symbol;Acc:HGNC:6180]	3	2955.35	0.956578	0.000302159
ENSG00000141499	WRAP53	WD repeat containing, antisense to TP53 [Source:HGNC Symbol;Acc:HGNC:25522]	17	1176.11	-0.589883	0.000304608
ENSG00000122566	HNRNPA2B1	heterogeneous nuclear ribonucleoprotein A2/B1 [Source:HGNC Symbol;Acc:HGNC:5033]	7	51230.4	-0.667276	0.000305538
ENSG00000204172	AGAP9	ArfGAP with GTPase domain, ankyrin repeat and PH domain 9 [Source:HGNC Symbol;Acc:HGNC:23463]	10	157.314	1.09265	0.000306162
ENSG00000261270			16	45.5721	1.9083	0.000310865
ENSG00000052795	FNIP2	folliculin interacting protein 2 [Source:HGNC Symbol;Acc:HGNC:29280]	4	324.767	1.10282	0.000312046
ENSG00000142910	TINAGL1	tubulointerstitial nephritis antigen-like 1 [Source:HGNC Symbol;Acc:HGNC:19168]	1	25.7607	5.62558	0.000313622
ENSG00000266088			17	257.297	-1.75782	0.000315856
ENSG00000245213			4	111.947	1.12743	0.000315946
ENSG00000154646	TMPRSS15	transmembrane protease, serine 15 [Source:HGNC Symbol;Acc:HGNC:9490]	21	134.911	-3.06435	0.000320561
ENSG00000167799	NUDT8	nudix (nucleoside diphosphate linked moiety X)-type motif 8 [Source:HGNC Symbol;Acc:HGNC:8055]	11	666.277	-1.33296	0.00032547
ENSG00000176715	ACSF3	acyl-CoA synthetase family member 3 [Source:HGNC Symbol;Acc:HGNC:27288]	16	3703.56	0.730254	0.000329054
ENSG00000170909	OSCAR	osteoclast associated, immunoglobulin-like receptor [Source:HGNC Symbol;Acc:HGNC:29960]	19	51.5683	4.26516	0.000330239
ENSG00000206417	H1FX-AS1	H1FX antisense RNA 1 [Source:HGNC Symbol;Acc:HGNC:27953]	3	105.082	1.19314	0.000332106
ENSG00000146143	PRIM2	primase, DNA, polypeptide 2 (58kDa) [Source:HGNC Symbol;Acc:HGNC:9370]	6	1153.62	-0.647891	0.000333182
ENSG00000077348	EXOSC5	exosome component 5 [Source:HGNC Symbol;Acc:HGNC:24662]	19	2793.64	-0.802809	0.000335691
ENSG00000269220	LINC00528	long intergenic non-protein coding RNA 528 [Source:HGNC Symbol;Acc:HGNC:26875]	22	399.862	0.8217	0.000343295
ENSG00000166562	SEC11C	SEC11 homolog C, signal peptidase complex subunit [Source:HGNC Symbol;Acc:HGNC:23400]	18	2598.99	0.835836	0.000344137
ENSG00000117877	CD3EAP	CD3e molecule, epsilon associated protein [Source:HGNC Symbol;Acc:HGNC:24219]	19	394.204	-1.02232	0.000344618
ENSG00000014257	ACPP	acid phosphatase, prostate [Source:HGNC Symbol;Acc:HGNC:125]	3	132.323	-4.38322	0.000345198
ENSG00000261799			12	192.585	0.885531	0.000346109
ENSG00000007237	GAS7	growth arrest-specific 7 [Source:HGNC Symbol;Acc:HGNC:4169]	17	3354.46	0.60633	0.000348069
ENSG00000272005	NA	NA	NA	74.2958	1.30571	0.000350578
ENSG00000184162	NR2C2AP	nuclear receptor 2C2-associated protein [Source:HGNC Symbol;Acc:HGNC:30763]	19	594.007	-0.700213	0.000353972
ENSG00000167302	ENTHD2	ENTH domain containing 2 [Source:HGNC Symbol;Acc:HGNC:26458]	17	618.479	0.628608	0.000361552
ENSG00000157470	FAM81A	family with sequence similarity 81, member A [Source:HGNC Symbol;Acc:HGNC:28379]	15	407.229	-1.53147	0.000367237
ENSG00000117643	MAN1C1	mannosidase, alpha, class 1C, member 1 [Source:HGNC Symbol;Acc:HGNC:19080]	1	237.762	2.18148	0.000369866
ENSG00000138495	COX17	COX17 cytochrome c oxidase copper chaperone [Source:HGNC Symbol;Acc:HGNC:2264]	3	1290.3	-0.634676	0.000371564
ENSG00000224950			1	59.0244	3.95916	0.000371906
ENSG00000163931	TKT	transketolase [Source:HGNC Symbol;Acc:HGNC:11834]	3	16894.9	-0.62529	0.000372841
ENSG00000166763	STRCP1	stereocilin pseudogene 1 [Source:HGNC Symbol;Acc:HGNC:33915]	15	20.5701	2.68248	0.000377239
ENSG00000168772	CXXC4	CXXC finger protein 4 [Source:HGNC Symbol;Acc:HGNC:24593]	4	726.863	0.663515	0.000381027
ENSG00000186480	INSIG1	insulin induced gene 1 [Source:HGNC Symbol;Acc:HGNC:6083]	7	5925.76	0.664442	0.000385811
ENSG00000118557	PMFBP1	polyamine modulated factor 1 binding protein 1 [Source:HGNC Symbol;Acc:HGNC:17728]	16	116.671	1.02536	0.000387668
ENSG00000129932	DOHH	deoxyhypusine hydroxylase/monooxygenase [Source:HGNC Symbol;Acc:HGNC:28662]	19	1299.59	-0.607234	0.000389699
ENSG00000180787	ZFP3	ZFP3 zinc finger protein [Source:HGNC Symbol;Acc:HGNC:12861]	17	316.18	1.06674	0.000391431
ENSG00000100577	GSTZ1	glutathione S-transferase zeta 1 [Source:HGNC Symbol;Acc:HGNC:4643]	14	822.238	-0.746901	0.000392925
ENSG00000260528	FAM157C	family with sequence similarity 157, member C [Source:HGNC Symbol;Acc:HGNC:34081]	16	443.97	0.996346	0.000397778
[truncated: 1,308 more rows]

## Sheet: ibru_vs_irono_ibru
Genes differentially expressed in MCL cell lines treated with ibrutinib or ibrutinib and ironomycin
UNIQID	name	description	chromosome	baseMean	log2FoldChange	padj
ENSG00000178607	ERN1	endoplasmic reticulum to nucleus signaling 1 [Source:HGNC Symbol;Acc:HGNC:3449]	17	3732.18	3.3053	3.42989e-274
ENSG00000185615	PDIA2	protein disulfide isomerase family A, member 2 [Source:HGNC Symbol;Acc:HGNC:14180]	16	2181.92	5.38516	1.15284e-206
ENSG00000170581	STAT2	signal transducer and activator of transcription 2, 113kDa [Source:HGNC Symbol;Acc:HGNC:11363]	12	6714.14	1.73749	5.69377e-104
ENSG00000107731	UNC5B	unc-5 netrin receptor B [Source:HGNC Symbol;Acc:HGNC:12568]	10	322.193	5.01635	1.09025e-82
ENSG00000088325	TPX2	TPX2, microtubule-associated [Source:HGNC Symbol;Acc:HGNC:1249]	20	8535.7	-1.02998	2.48028e-74
ENSG00000102879	CORO1A	coronin, actin binding protein, 1A [Source:HGNC Symbol;Acc:HGNC:2252]	16	46631.7	-1.3274	8.48173e-70
ENSG00000099958	DERL3	derlin 3 [Source:HGNC Symbol;Acc:HGNC:14236]	22	2199.41	2.1666	1.55998e-64
ENSG00000070540	WIPI1	WD repeat domain, phosphoinositide interacting 1 [Source:HGNC Symbol;Acc:HGNC:25471]	17	743.478	2.5491	1.98403e-61
ENSG00000102401	ARMCX3	armadillo repeat containing, X-linked 3 [Source:HGNC Symbol;Acc:HGNC:24065]	X	1689.83	1.79174	1.44718e-59
ENSG00000071537	SEL1L	sel-1 suppressor of lin-12-like (C. elegans) [Source:HGNC Symbol;Acc:HGNC:10717]	14	5236.08	1.8436	5.60658e-59
ENSG00000167861	HID1	HID1 domain containing [Source:HGNC Symbol;Acc:HGNC:15736]	17	646.946	4.88787	3.16081e-56
ENSG00000164938	TP53INP1	tumor protein p53 inducible nuclear protein 1 [Source:HGNC Symbol;Acc:HGNC:18022]	8	2026.92	1.6829	1.45178e-53
ENSG00000124762	CDKN1A	cyclin-dependent kinase inhibitor 1A (p21, Cip1) [Source:HGNC Symbol;Acc:HGNC:1784]	6	8714.52	1.39102	1.04201e-52
ENSG00000173230	GOLGB1	golgin B1 [Source:HGNC Symbol;Acc:HGNC:4429]	3	3560.82	1.81234	1.10311e-52
ENSG00000108405	P2RX1	purinergic receptor P2X, ligand gated ion channel, 1 [Source:HGNC Symbol;Acc:HGNC:8533]	17	288.83	3.65573	2.89346e-48
ENSG00000245532	NEAT1	nuclear paraspeckle assembly transcript 1 (non-protein coding) [Source:HGNC Symbol;Acc:HGNC:30815]	11	6365.37	1.6107	2.95073e-48
ENSG00000157456	CCNB2	cyclin B2 [Source:HGNC Symbol;Acc:HGNC:1580]	15	4208.63	-0.968529	1.16842e-46
ENSG00000103249	CLCN7	chloride channel, voltage-sensitive 7 [Source:HGNC Symbol;Acc:HGNC:2025]	16	3727.34	1.0509	1.78786e-44
ENSG00000102580	DNAJC3	DnaJ (Hsp40) homolog, subfamily C, member 3 [Source:HGNC Symbol;Acc:HGNC:9439]	13	1986.84	1.4225	9.56915e-42
ENSG00000142102	ATHL1	ATH1, acid trehalase-like 1 (yeast) [Source:HGNC Symbol;Acc:HGNC:26210]	11	5935.15	0.984066	1.61629e-39
ENSG00000008710	PKD1	polycystic kidney disease 1 (autosomal dominant) [Source:HGNC Symbol;Acc:HGNC:9008]	16	5011.85	1.12148	2.53824e-39
ENSG00000128590	DNAJB9	DnaJ (Hsp40) homolog, subfamily B, member 9 [Source:HGNC Symbol;Acc:HGNC:6968]	7	890.116	1.73487	2.95344e-39
ENSG00000142765	SYTL1	synaptotagmin-like 1 [Source:HGNC Symbol;Acc:HGNC:15584]	1	3636.16	2.57009	5.95776e-39
ENSG00000111348	ARHGDIB	Rho GDP dissociation inhibitor (GDI) beta [Source:HGNC Symbol;Acc:HGNC:679]	12	20789.2	-1.13934	3.99887e-37
ENSG00000134690	CDCA8	cell division cycle associated 8 [Source:HGNC Symbol;Acc:HGNC:14629]	1	5168.5	-1.00314	2.26882e-36
ENSG00000161981	SNRNP25	small nuclear ribonucleoprotein 25kDa (U11/U12) [Source:HGNC Symbol;Acc:HGNC:14161]	16	2839.33	-0.979579	5.84905e-36
ENSG00000176142	TMEM39A	transmembrane protein 39A [Source:HGNC Symbol;Acc:HGNC:25600]	3	1864.4	1.10294	3.79843e-33
ENSG00000150961	SEC24D	SEC24 family member D [Source:HGNC Symbol;Acc:HGNC:10706]	4	4055.13	2.27969	9.54775e-33
ENSG00000168264	IRF2BP2	interferon regulatory factor 2 binding protein 2 [Source:HGNC Symbol;Acc:HGNC:21729]	1	4185.83	1.05186	1.71906e-32
ENSG00000144381	HSPD1	heat shock 60kDa protein 1 (chaperonin) [Source:HGNC Symbol;Acc:HGNC:5261]	2	37697.2	-0.778643	3.71352e-31
ENSG00000124767	GLO1	glyoxalase I [Source:HGNC Symbol;Acc:HGNC:4323]	6	6047.78	-0.739522	6.23787e-31
ENSG00000169189	NSMCE1	NSE1 homolog, SMC5-SMC6 complex component [Source:HGNC Symbol;Acc:HGNC:29897]	16	2558.19	-0.931444	9.00404e-31
ENSG00000109805	NCAPG	non-SMC condensin I complex, subunit G [Source:HGNC Symbol;Acc:HGNC:24304]	4	3157.91	-0.946125	9.42755e-31
ENSG00000175063	UBE2C	ubiquitin-conjugating enzyme E2C [Source:HGNC Symbol;Acc:HGNC:15937]	20	4527.15	-1.19512	1.37044e-30
ENSG00000104894	CD37	CD37 molecule [Source:HGNC Symbol;Acc:HGNC:1666]	19	4284.05	-0.980978	1.88121e-30
ENSG00000173064	HECTD4	HECT domain containing E3 ubiquitin protein ligase 4 [Source:HGNC Symbol;Acc:HGNC:26611]	12	3432.18	0.838208	1.99739e-30
ENSG00000166387	PPFIBP2	PTPRF interacting protein, binding protein 2 (liprin beta 2) [Source:HGNC Symbol;Acc:HGNC:9250]	11	5745.07	0.879931	2.71722e-29
ENSG00000198380	GFPT1	glutamine--fructose-6-phosphate transaminase 1 [Source:HGNC Symbol;Acc:HGNC:4241]	2	5644.05	1.10467	3.29091e-29
ENSG00000134057	CCNB1	cyclin B1 [Source:HGNC Symbol;Acc:HGNC:1579]	5	6281.78	-1.32922	3.81946e-29
ENSG00000156970	BUB1B	BUB1 mitotic checkpoint serine/threonine kinase B [Source:HGNC Symbol;Acc:HGNC:1149]	15	4074.46	-0.83335	4.53222e-29
ENSG00000087586	AURKA	aurora kinase A [Source:HGNC Symbol;Acc:HGNC:11393]	20	3088.34	-1.10385	5.01776e-29
ENSG00000075624	ACTB	actin, beta [Source:HGNC Symbol;Acc:HGNC:132]	7	350998	-1.20106	5.95769e-29
ENSG00000181789	COPG1	coatomer protein complex, subunit gamma 1 [Source:HGNC Symbol;Acc:HGNC:2236]	3	12234.4	0.812563	6.98908e-29
ENSG00000132510	KDM6B	lysine (K)-specific demethylase 6B [Source:HGNC Symbol;Acc:HGNC:29012]	17	1484	1.65038	1.24358e-28
ENSG00000242247	ARFGAP3	ADP-ribosylation factor GTPase activating protein 3 [Source:HGNC Symbol;Acc:HGNC:661]	22	2056.24	1.74742	1.40964e-28
ENSG00000122952	ZWINT	ZW10 interacting kinetochore protein [Source:HGNC Symbol;Acc:HGNC:13195]	10	6513.96	-0.810136	2.06113e-28
ENSG00000155304	HSPA13	heat shock protein 70kDa family, member 13 [Source:HGNC Symbol;Acc:HGNC:11375]	21	1971.08	1.56924	4.36117e-28
ENSG00000142230	SAE1	SUMO1 activating enzyme subunit 1 [Source:HGNC Symbol;Acc:HGNC:30660]	19	12180	-0.858064	4.36117e-28
ENSG00000134333	LDHA	lactate dehydrogenase A [Source:HGNC Symbol;Acc:HGNC:6535]	11	42700	-1.41891	1.20365e-27
ENSG00000106028	SSBP1	single-stranded DNA binding protein 1, mitochondrial [Source:HGNC Symbol;Acc:HGNC:11317]	7	5219.22	-0.774261	1.49609e-27
ENSG00000167615	LENG8	leukocyte receptor cluster (LRC) member 8 [Source:HGNC Symbol;Acc:HGNC:15500]	19	10841.3	1.02608	3.65814e-27
ENSG00000205336	ADGRG1	adhesion G protein-coupled receptor G1 [Source:HGNC Symbol;Acc:HGNC:4512]	16	504.091	4.48845	3.94978e-27
ENSG00000112294	ALDH5A1	aldehyde dehydrogenase 5 family, member A1 [Source:HGNC Symbol;Acc:HGNC:408]	6	7513.74	1.02139	4.48446e-27
ENSG00000175166	PSMD2	proteasome (prosome, macropain) 26S subunit, non-ATPase, 2 [Source:HGNC Symbol;Acc:HGNC:9559]	3	18847	-0.623564	4.69197e-27
ENSG00000181610	MRPS23	mitochondrial ribosomal protein S23 [Source:HGNC Symbol;Acc:HGNC:14509]	17	2003.09	-0.863731	4.69197e-27
ENSG00000160271	RALGDS	ral guanine nucleotide dissociation stimulator [Source:HGNC Symbol;Acc:HGNC:9842]	9	3982.94	1.18752	4.82057e-27
ENSG00000198901	PRC1	protein regulator of cytokinesis 1 [Source:HGNC Symbol;Acc:HGNC:9341]	15	5043.51	-0.6859	4.83824e-27
ENSG00000033050	ABCF2	ATP-binding cassette, sub-family F (GCN20), member 2 [Source:HGNC Symbol;Acc:HGNC:71]	7	8778.89	-0.757451	1.24055e-26
ENSG00000157637	SLC38A10	solute carrier family 38, member 10 [Source:HGNC Symbol;Acc:HGNC:28237]	17	6071.81	1.01552	2.27156e-26
ENSG00000089685	BIRC5	baculoviral IAP repeat containing 5 [Source:HGNC Symbol;Acc:HGNC:593]	17	1731.38	-1.17339	2.537e-26
ENSG00000133119	RFC3	replication factor C (activator 1) 3, 38kDa [Source:HGNC Symbol;Acc:HGNC:9971]	13	3628.4	-0.753685	8.75824e-26
ENSG00000186076			12	7627.09	-1.20664	1.08734e-25
ENSG00000251562	MALAT1	metastasis associated lung adenocarcinoma transcript 1 (non-protein coding) [Source:HGNC Symbol;Acc:HGNC:29665]	11	3556.12	1.8314	1.10787e-25
ENSG00000216285			12	3191.35	-1.29245	1.48161e-25
ENSG00000126067	PSMB2	proteasome (prosome, macropain) subunit, beta type, 2 [Source:HGNC Symbol;Acc:HGNC:9539]	1	7202.26	-0.75761	2.19984e-25
ENSG00000008018	PSMB1	proteasome (prosome, macropain) subunit, beta type, 1 [Source:HGNC Symbol;Acc:HGNC:9537]	6	5238.67	-0.715049	2.419e-25
ENSG00000100439	ABHD4	abhydrolase domain containing 4 [Source:HGNC Symbol;Acc:HGNC:20154]	14	904.856	1.61349	2.86218e-25
ENSG00000164611	PTTG1	pituitary tumor-transforming 1 [Source:HGNC Symbol;Acc:HGNC:9690]	5	2715.14	-1.09659	3.24375e-25
ENSG00000135940	COX5B	cytochrome c oxidase subunit Vb [Source:HGNC Symbol;Acc:HGNC:2269]	2	4013.98	-0.770208	5.22833e-25
ENSG00000090615	GOLGA3	golgin A3 [Source:HGNC Symbol;Acc:HGNC:4426]	12	4535.54	0.94668	5.39419e-25
ENSG00000134809	TIMM10	translocase of inner mitochondrial membrane 10 homolog (yeast) [Source:HGNC Symbol;Acc:HGNC:11814]	11	1906.36	-1.00141	1.37044e-24
ENSG00000171314	PGAM1	phosphoglycerate mutase 1 (brain) [Source:HGNC Symbol;Acc:HGNC:8888]	10	25490	-1.19105	1.61216e-24
ENSG00000111669	TPI1	triosephosphate isomerase 1 [Source:HGNC Symbol;Acc:HGNC:12009]	12	35831.9	-1.39429	1.74656e-24
ENSG00000112081	SRSF3	serine/arginine-rich splicing factor 3 [Source:HGNC Symbol;Acc:HGNC:10785]	6	19431	-0.675368	1.74801e-24
ENSG00000132507	EIF5A	eukaryotic translation initiation factor 5A [Source:HGNC Symbol;Acc:HGNC:3300]	17	23831.7	-1.02702	3.26453e-24
ENSG00000152409	JMY	junction mediating and regulatory protein, p53 cofactor [Source:HGNC Symbol;Acc:HGNC:28916]	5	511.148	1.86532	3.44248e-24
ENSG00000108953	YWHAE	tyrosine 3-monooxygenase/tryptophan 5-monooxygenase activation protein, epsilon [Source:HGNC Symbol;Acc:HGNC:12851]	17	19863.5	-0.816281	3.64792e-24
ENSG00000092199	HNRNPC	heterogeneous nuclear ribonucleoprotein C (C1/C2) [Source:HGNC Symbol;Acc:HGNC:5035]	14	32284.2	-0.740305	5.43493e-24
ENSG00000151012	SLC7A11	solute carrier family 7 (anionic amino acid transporter light chain, xc- system), member 11 [Source:HGNC Symbol;Acc:HGNC:11059]	4	691.857	2.08489	5.71026e-24
ENSG00000169359	SLC33A1	solute carrier family 33 (acetyl-CoA transporter), member 1 [Source:HGNC Symbol;Acc:HGNC:95]	3	1756.7	1.25852	5.88432e-24
ENSG00000127824	TUBA4A	tubulin, alpha 4a [Source:HGNC Symbol;Acc:HGNC:12407]	2	7051.71	-1.57188	9.02829e-24
ENSG00000064666	CNN2	calponin 2 [Source:HGNC Symbol;Acc:HGNC:2156]	19	8959.34	-1.27808	9.7324e-24
ENSG00000172578	KLHL6	kelch-like family member 6 [Source:HGNC Symbol;Acc:HGNC:18653]	3	4969.38	1.5715	1.24681e-23
ENSG00000072506	HSD17B10	hydroxysteroid (17-beta) dehydrogenase 10 [Source:HGNC Symbol;Acc:HGNC:4800]	X	6135.65	-0.865642	1.28309e-23
ENSG00000111665	CDCA3	cell division cycle associated 3 [Source:HGNC Symbol;Acc:HGNC:14624]	12	2823.56	-0.838364	1.38588e-23
ENSG00000132792	CTNNBL1	catenin, beta like 1 [Source:HGNC Symbol;Acc:HGNC:15879]	20	3276.39	-0.726142	1.978e-23
ENSG00000140181	NA	NA	NA	4269.08	0.79968	2.04835e-23
ENSG00000196664	TLR7	toll-like receptor 7 [Source:HGNC Symbol;Acc:HGNC:15631]	X	1309.37	1.29685	2.9351e-23
ENSG00000013364	MVP	major vault protein [Source:HGNC Symbol;Acc:HGNC:7531]	16	3777.28	1.3526	3.1124e-23
ENSG00000152689	RASGRP3	RAS guanyl releasing protein 3 (calcium and DAG-regulated) [Source:HGNC Symbol;Acc:HGNC:14545]	2	2235.09	1.22812	3.1124e-23
ENSG00000143321	HDGF	hepatoma-derived growth factor [Source:HGNC Symbol;Acc:HGNC:4856]	1	24162.9	-0.732126	5.46854e-23
ENSG00000123975	CKS2	CDC28 protein kinase regulatory subunit 2 [Source:HGNC Symbol;Acc:HGNC:2000]	9	2944.11	-0.791088	8.05982e-23
ENSG00000108294	NA	NA	NA	5922.89	-1.01266	8.43975e-23
ENSG00000102144	PGK1	phosphoglycerate kinase 1 [Source:HGNC Symbol;Acc:HGNC:8896]	X	27768.3	-1.08894	9.68474e-23
ENSG00000149428	HYOU1	hypoxia up-regulated 1 [Source:HGNC Symbol;Acc:HGNC:16931]	11	10731.8	1.26148	1.04471e-22
ENSG00000011485	PPP5C	protein phosphatase 5, catalytic subunit [Source:HGNC Symbol;Acc:HGNC:9322]	19	6618.18	-0.776693	1.07178e-22
ENSG00000166851	PLK1	polo-like kinase 1 [Source:HGNC Symbol;Acc:HGNC:9077]	16	8275.44	-1.41123	1.46367e-22
ENSG00000101447	FAM83D	family with sequence similarity 83, member D [Source:HGNC Symbol;Acc:HGNC:16122]	20	1596.34	-1.07969	1.79867e-22
ENSG00000099341	PSMD8	proteasome (prosome, macropain) 26S subunit, non-ATPase, 8 [Source:HGNC Symbol;Acc:HGNC:9566]	19	7522.69	-0.695835	2.06905e-22
ENSG00000163683	SMIM14	small integral membrane protein 14 [Source:HGNC Symbol;Acc:HGNC:27321]	4	3312.84	-1.51912	2.06905e-22
ENSG00000128245	YWHAH	tyrosine 3-monooxygenase/tryptophan 5-monooxygenase activation protein, eta [Source:HGNC Symbol;Acc:HGNC:12853]	22	6424.54	-0.763423	2.59167e-22
ENSG00000101336	HCK	HCK proto-oncogene, Src family tyrosine kinase [Source:HGNC Symbol;Acc:HGNC:4840]	20	849.541	1.50016	5.34769e-22
ENSG00000126267	COX6B1	cytochrome c oxidase subunit VIb polypeptide 1 (ubiquitous) [Source:HGNC Symbol;Acc:HGNC:2280]	19	4036.79	-0.885141	6.37354e-22
ENSG00000155926	SLA	Src-like-adaptor [Source:HGNC Symbol;Acc:HGNC:10902]	8	201.199	-2.99752	6.37354e-22
ENSG00000090889	KIF4A	kinesin family member 4A [Source:HGNC Symbol;Acc:HGNC:13339]	X	2783.09	-0.749469	6.51264e-22
ENSG00000166226	CCT2	chaperonin containing TCP1, subunit 2 (beta) [Source:HGNC Symbol;Acc:HGNC:1615]	12	8827.29	-0.880589	7.21225e-22
ENSG00000099901	RANBP1	RAN binding protein 1 [Source:HGNC Symbol;Acc:HGNC:9847]	22	16634.1	-0.980327	8.33284e-22
ENSG00000161800	RACGAP1	Rac GTPase activating protein 1 [Source:HGNC Symbol;Acc:HGNC:9804]	12	3736.36	-0.94433	9.08215e-22
ENSG00000020181	ADGRA2	adhesion G protein-coupled receptor A2 [Source:HGNC Symbol;Acc:HGNC:17849]	8	620.736	1.79509	1.1474e-21
ENSG00000198176	TFDP1	transcription factor Dp-1 [Source:HGNC Symbol;Acc:HGNC:11749]	13	6478.07	-0.951946	1.17451e-21
ENSG00000145604	SKP2	S-phase kinase-associated protein 2, E3 ubiquitin protein ligase [Source:HGNC Symbol;Acc:HGNC:10901]	5	2059.67	-0.809843	1.34048e-21
ENSG00000183458			16	4059.22	0.982521	1.40165e-21
ENSG00000136010	ALDH1L2	aldehyde dehydrogenase 1 family, member L2 [Source:HGNC Symbol;Acc:HGNC:26777]	12	1154.18	2.85528	3.25386e-21
ENSG00000140941	MAP1LC3B	microtubule-associated protein 1 light chain 3 beta [Source:HGNC Symbol;Acc:HGNC:13352]	16	3038.83	0.842011	3.6192e-21
ENSG00000254681	PKD1P5	polycystic kidney disease 1 (autosomal dominant) pseudogene 5 [Source:HGNC Symbol;Acc:HGNC:30069]	16	7871.75	0.920283	3.79582e-21
ENSG00000178999	AURKB	aurora kinase B [Source:HGNC Symbol;Acc:HGNC:11390]	17	3768.21	-0.888512	3.81266e-21
ENSG00000170348	TMED10	transmembrane emp24-like trafficking protein 10 (yeast) [Source:HGNC Symbol;Acc:HGNC:16998]	14	8965.19	0.751829	5.76316e-21
ENSG00000125970	RALY	RALY heterogeneous nuclear ribonucleoprotein [Source:HGNC Symbol;Acc:HGNC:15921]	20	14728.9	-0.674332	6.41631e-21
ENSG00000196998	WDR45	WD repeat domain 45 [Source:HGNC Symbol;Acc:HGNC:28912]	X	507.704	1.31973	6.46628e-21
ENSG00000135372	NAT10	N-acetyltransferase 10 (GCN5-related) [Source:HGNC Symbol;Acc:HGNC:29830]	11	9940.5	-0.691113	9.1876e-21
ENSG00000145386	CCNA2	cyclin A2 [Source:HGNC Symbol;Acc:HGNC:1578]	4	5300.61	-1.05996	9.31282e-21
ENSG00000128626	MRPS12	mitochondrial ribosomal protein S12 [Source:HGNC Symbol;Acc:HGNC:10380]	19	3196.61	-0.913533	9.42325e-21
ENSG00000013375	PGM3	phosphoglucomutase 3 [Source:HGNC Symbol;Acc:HGNC:8907]	6	653.163	1.44573	9.49693e-21
ENSG00000166133	RPUSD2	RNA pseudouridylate synthase domain containing 2 [Source:HGNC Symbol;Acc:HGNC:24180]	15	1421.39	-0.86493	1.16911e-20
ENSG00000184205	TSPYL2	TSPY-like 2 [Source:HGNC Symbol;Acc:HGNC:24358]	X	1703.55	1.2584	1.35989e-20
ENSG00000242265	PEG10	paternally expressed 10 [Source:HGNC Symbol;Acc:HGNC:14005]	7	5314.99	-0.967322	1.92992e-20
ENSG00000131475	VPS25	vacuolar protein sorting 25 homolog (S. cerevisiae) [Source:HGNC Symbol;Acc:HGNC:28122]	17	2710.99	-0.739474	2.02184e-20
ENSG00000101182	PSMA7	proteasome (prosome, macropain) subunit, alpha type, 7 [Source:HGNC Symbol;Acc:HGNC:9536]	20	11276.8	-0.801607	2.04567e-20
ENSG00000013810	TACC3	transforming, acidic coiled-coil containing protein 3 [Source:HGNC Symbol;Acc:HGNC:11524]	4	8746.6	-0.662588	2.28304e-20
ENSG00000198286	CARD11	caspase recruitment domain family, member 11 [Source:HGNC Symbol;Acc:HGNC:16393]	7	3648.55	-1.20013	2.43521e-20
ENSG00000140105	WARS	tryptophanyl-tRNA synthetase [Source:HGNC Symbol;Acc:HGNC:12729]	14	12260.7	1.84308	3.20414e-20
ENSG00000060688	SNRNP40	small nuclear ribonucleoprotein 40kDa (U5) [Source:HGNC Symbol;Acc:HGNC:30857]	1	3735.17	-0.765114	3.60663e-20
ENSG00000134285	FKBP11	FK506 binding protein 11, 19 kDa [Source:HGNC Symbol;Acc:HGNC:18624]	12	1750.31	1.1917	3.61162e-20
ENSG00000175792	RUVBL1	RuvB-like AAA ATPase 1 [Source:HGNC Symbol;Acc:HGNC:10474]	3	7618.92	-0.915962	3.61162e-20
ENSG00000131467	PSME3	proteasome (prosome, macropain) activator subunit 3 (PA28 gamma; Ki) [Source:HGNC Symbol;Acc:HGNC:9570]	17	9240.4	-0.7883	4.37386e-20
ENSG00000196419	XRCC6	X-ray repair complementing defective repair in Chinese hamster cells 6 [Source:HGNC Symbol;Acc:HGNC:4055]	22	29461.6	-0.783883	4.60881e-20
ENSG00000108518	PFN1	profilin 1 [Source:HGNC Symbol;Acc:HGNC:8881]	17	16894.8	-1.05032	4.93612e-20
ENSG00000139579	NABP2	nucleic acid binding protein 2 [Source:HGNC Symbol;Acc:HGNC:28412]	12	3844.3	-0.727483	5.15764e-20
ENSG00000070831	CDC42	cell division cycle 42 [Source:HGNC Symbol;Acc:HGNC:1736]	1	8648.07	-0.706244	7.89538e-20
ENSG00000073111	MCM2	minichromosome maintenance complex component 2 [Source:HGNC Symbol;Acc:HGNC:6944]	3	28390.4	-0.920395	9.18054e-20
ENSG00000117318	ID3	inhibitor of DNA binding 3, dominant negative helix-loop-helix protein [Source:HGNC Symbol;Acc:HGNC:5362]	1	5332.93	-1.72925	1.23871e-19
ENSG00000174917	C19orf70	chromosome 19 open reading frame 70 [Source:HGNC Symbol;Acc:HGNC:33702]	19	1553.59	-0.836955	1.25789e-19
ENSG00000181061	HIGD1A	HIG1 hypoxia inducible domain family, member 1A [Source:HGNC Symbol;Acc:HGNC:29527]	3	2492.36	-0.851232	1.34072e-19
ENSG00000128595	CALU	calumenin [Source:HGNC Symbol;Acc:HGNC:1458]	7	4022.8	0.724294	1.47391e-19
ENSG00000167085	PHB	prohibitin [Source:HGNC Symbol;Acc:HGNC:8912]	17	6220.39	-1.15125	1.76803e-19
ENSG00000182004	SNRPE	small nuclear ribonucleoprotein polypeptide E [Source:HGNC Symbol;Acc:HGNC:11161]	1	2712.63	-0.824318	1.76803e-19
ENSG00000171604	CXXC5	CXXC finger protein 5 [Source:HGNC Symbol;Acc:HGNC:26943]	5	3928.93	-0.682558	2.08972e-19
ENSG00000084623	EIF3I	eukaryotic translation initiation factor 3, subunit I [Source:HGNC Symbol;Acc:HGNC:3272]	1	11273.2	-0.632267	2.22201e-19
ENSG00000215784	FAM72D	family with sequence similarity 72, member D [Source:HGNC Symbol;Acc:HGNC:33593]	1	1659.59	-0.91388	2.52546e-19
ENSG00000149136	SSRP1	structure specific recognition protein 1 [Source:HGNC Symbol;Acc:HGNC:11327]	11	17891.8	-0.625957	3.42997e-19
ENSG00000157873	TNFRSF14	tumor necrosis factor receptor superfamily, member 14 [Source:HGNC Symbol;Acc:HGNC:11912]	1	2534.85	1.67329	3.59372e-19
ENSG00000170089			5	2941.8	-0.797151	3.59372e-19
ENSG00000077232	DNAJC10	DnaJ (Hsp40) homolog, subfamily C, member 10 [Source:HGNC Symbol;Acc:HGNC:24637]	2	3120.41	0.956901	3.67069e-19
ENSG00000115875	SRSF7	serine/arginine-rich splicing factor 7 [Source:HGNC Symbol;Acc:HGNC:10789]	2	8885.2	-0.592495	4.01272e-19
ENSG00000134001	EIF2S1	eukaryotic translation initiation factor 2, subunit 1 alpha, 35kDa [Source:HGNC Symbol;Acc:HGNC:3265]	14	5516.14	-0.668481	5.10225e-19
ENSG00000215252	GOLGA8B	golgin A8 family, member B [Source:HGNC Symbol;Acc:HGNC:31973]	15	5984.09	1.43268	5.11398e-19
ENSG00000189306	RRP7A	ribosomal RNA processing 7 homolog A [Source:HGNC Symbol;Acc:HGNC:24286]	22	6645.27	-0.853318	5.11398e-19
ENSG00000167978	SRRM2	serine/arginine repetitive matrix 2 [Source:HGNC Symbol;Acc:HGNC:16639]	16	38428.2	0.655113	5.41987e-19
ENSG00000188610	FAM72B	family with sequence similarity 72, member B [Source:HGNC Symbol;Acc:HGNC:24805]	1	1523.74	-0.908741	5.66647e-19
ENSG00000136040	PLXNC1	plexin C1 [Source:HGNC Symbol;Acc:HGNC:9106]	12	1440.3	0.902231	6.1571e-19
ENSG00000125835	SNRPB	small nuclear ribonucleoprotein polypeptides B and B1 [Source:HGNC Symbol;Acc:HGNC:11153]	20	9701.27	-0.959478	7.37454e-19
ENSG00000033327	GAB2	GRB2-associated binding protein 2 [Source:HGNC Symbol;Acc:HGNC:14458]	11	878.518	2.28001	9.51343e-19
ENSG00000087074	PPP1R15A	protein phosphatase 1, regulatory subunit 15A [Source:HGNC Symbol;Acc:HGNC:14375]	19	2018.32	2.21527	9.51343e-19
ENSG00000242485	MRPL20	mitochondrial ribosomal protein L20 [Source:HGNC Symbol;Acc:HGNC:14478]	1	2891.41	-0.809444	1.05031e-18
ENSG00000179409	GEMIN4	gem (nuclear organelle) associated protein 4 [Source:HGNC Symbol;Acc:HGNC:15717]	17	3258.09	-0.665278	1.05063e-18
ENSG00000109390	NDUFC1	NADH dehydrogenase (ubiquinone) 1, subcomplex unknown, 1, 6kDa [Source:HGNC Symbol;Acc:HGNC:7705]	4	1183.3	-1.00128	1.10643e-18
ENSG00000112695	COX7A2	cytochrome c oxidase subunit VIIa polypeptide 2 (liver) [Source:HGNC Symbol;Acc:HGNC:2288]	6	2936.7	-0.689723	1.20576e-18
ENSG00000159267	HLCS	holocarboxylase synthetase (biotin-(proprionyl-CoA-carboxylase (ATP-hydrolysing)) ligase) [Source:HGNC Symbol;Acc:HGNC:4976]	21	1041.86	0.993846	1.23053e-18
ENSG00000184076	UQCR10	ubiquinol-cytochrome c reductase, complex III subunit X [Source:HGNC Symbol;Acc:HGNC:30863]	22	2155.61	-0.890435	1.24249e-18
ENSG00000086619	ERO1B	endoplasmic reticulum oxidoreductase beta [Source:HGNC Symbol;Acc:HGNC:14355]	1	255.229	1.88367	1.62076e-18
ENSG00000226752	PSMD5-AS1	PSMD5 antisense RNA 1 (head to head) [Source:HGNC Symbol;Acc:HGNC:27367]	9	2220.47	0.857473	1.68693e-18
ENSG00000141582	CBX4	chromobox homolog 4 [Source:HGNC Symbol;Acc:HGNC:1554]	17	4370.31	1.26692	2.03774e-18
ENSG00000165629	ATP5C1	ATP synthase, H+ transporting, mitochondrial F1 complex, gamma polypeptide 1 [Source:HGNC Symbol;Acc:HGNC:833]	10	4795.61	-0.738804	2.36986e-18
ENSG00000140350	ANP32A	acidic (leucine-rich) nuclear phosphoprotein 32 family, member A [Source:HGNC Symbol;Acc:HGNC:13233]	15	15806.1	-0.848556	2.39764e-18
ENSG00000183426	NPIPA1	nuclear pore complex interacting protein family, member A1 [Source:HGNC Symbol;Acc:HGNC:7909]	16	2562.7	1.10514	2.49449e-18
ENSG00000115484	CCT4	chaperonin containing TCP1, subunit 4 (delta) [Source:HGNC Symbol;Acc:HGNC:1617]	2	13656.9	-1.02681	3.20687e-18
ENSG00000170476	MZB1	marginal zone B and B1 cell-specific protein [Source:HGNC Symbol;Acc:HGNC:30125]	5	11597.4	1.0129	3.79987e-18
ENSG00000116455	WDR77	WD repeat domain 77 [Source:HGNC Symbol;Acc:HGNC:29652]	1	2161.12	-0.862555	4.29515e-18
ENSG00000175265	GOLGA8A	golgin A8 family, member A [Source:HGNC Symbol;Acc:HGNC:31972]	15	5177.35	1.42732	4.84705e-18
ENSG00000130520	LSM4	LSM4 homolog, U6 small nuclear RNA and mRNA degradation associated [Source:HGNC Symbol;Acc:HGNC:17259]	19	5356.02	-0.697702	5.18972e-18
ENSG00000266714	MYO15B	myosin XVB [Source:HGNC Symbol;Acc:HGNC:14083]	17	579.56	2.03911	5.49601e-18
ENSG00000072571	HMMR	hyaluronan-mediated motility receptor (RHAMM) [Source:HGNC Symbol;Acc:HGNC:5012]	5	2718.09	-1.01261	5.95299e-18
ENSG00000068489	PRR11	proline rich 11 [Source:HGNC Symbol;Acc:HGNC:25619]	17	2910.79	-0.745914	6.01799e-18
ENSG00000179532	DNHD1	dynein heavy chain domain 1 [Source:HGNC Symbol;Acc:HGNC:26532]	11	1082.59	1.04392	7.26842e-18
ENSG00000151135	TMEM263	transmembrane protein 263 [Source:HGNC Symbol;Acc:HGNC:28281]	12	2012.24	1.00644	8.72886e-18
ENSG00000136875	PRPF4	pre-mRNA processing factor 4 [Source:HGNC Symbol;Acc:HGNC:17349]	9	3750.87	-0.592302	9.37748e-18
ENSG00000163873	GRIK3	glutamate receptor, ionotropic, kainate 3 [Source:HGNC Symbol;Acc:HGNC:4581]	1	971.056	1.41797	1.2054e-17
ENSG00000180817	PPA1	pyrophosphatase (inorganic) 1 [Source:HGNC Symbol;Acc:HGNC:9226]	10	7391.18	-0.699928	1.2054e-17
ENSG00000230989	HSBP1	heat shock factor binding protein 1 [Source:HGNC Symbol;Acc:HGNC:5203]	16	2586.68	-0.857673	1.21615e-17
ENSG00000175463	TBC1D10C	TBC1 domain family, member 10C [Source:HGNC Symbol;Acc:HGNC:24702]	11	1932.09	-1.07752	1.34488e-17
ENSG00000115163	CENPA	centromere protein A [Source:HGNC Symbol;Acc:HGNC:1851]	2	1624.75	-0.956255	1.5621e-17
ENSG00000113108	APBB3	amyloid beta (A4) precursor protein-binding, family B, member 3 [Source:HGNC Symbol;Acc:HGNC:20708]	5	1359.67	0.924674	1.68853e-17
ENSG00000170779	CDCA4	cell division cycle associated 4 [Source:HGNC Symbol;Acc:HGNC:14625]	14	4292.83	-0.934148	1.85607e-17
ENSG00000149480	MTA2	metastasis associated 1 family, member 2 [Source:HGNC Symbol;Acc:HGNC:7411]	11	15716.6	-0.614778	2.11432e-17
ENSG00000184661	CDCA2	cell division cycle associated 2 [Source:HGNC Symbol;Acc:HGNC:14623]	8	1284.75	-0.960162	2.20945e-17
ENSG00000074266	EED	embryonic ectoderm development [Source:HGNC Symbol;Acc:HGNC:3188]	11	2104.57	-0.746565	2.30648e-17
ENSG00000091592	NLRP1	NLR family, pyrin domain containing 1 [Source:HGNC Symbol;Acc:HGNC:14374]	17	2996.26	1.00799	2.30889e-17
ENSG00000169246	NPIPB3	nuclear pore complex interacting protein family, member B3 [Source:HGNC Symbol;Acc:HGNC:28989]	16	4863.11	1.20203	2.40202e-17
ENSG00000125743	SNRPD2	small nuclear ribonucleoprotein D2 polypeptide 16.5kDa [Source:HGNC Symbol;Acc:HGNC:11159]	19	8443.88	-0.975942	2.44611e-17
ENSG00000074695	LMAN1	lectin, mannose-binding, 1 [Source:HGNC Symbol;Acc:HGNC:6631]	18	6320.81	1.10836	2.50489e-17
ENSG00000119403	PHF19	PHD finger protein 19 [Source:HGNC Symbol;Acc:HGNC:24566]	9	4647.41	-0.974505	2.62312e-17
ENSG00000184164	CRELD2	cysteine-rich with EGF-like domains 2 [Source:HGNC Symbol;Acc:HGNC:28150]	22	2955.15	1.42559	3.07486e-17
ENSG00000079616	KIF22	kinesin family member 22 [Source:HGNC Symbol;Acc:HGNC:6391]	16	9413.31	-0.714491	3.11605e-17
ENSG00000134308	YWHAQ	tyrosine 3-monooxygenase/tryptophan 5-monooxygenase activation protein, theta [Source:HGNC Symbol;Acc:HGNC:12854]	2	14742.1	-0.813913	3.12377e-17
ENSG00000197728	RPS26	ribosomal protein S26 [Source:HGNC Symbol;Acc:HGNC:10414]	12	14898.9	-0.900712	3.1283e-17
ENSG00000105220	GPI	glucose-6-phosphate isomerase [Source:HGNC Symbol;Acc:HGNC:4458]	19	16214	-0.967627	3.37718e-17
ENSG00000138442	WDR12	WD repeat domain 12 [Source:HGNC Symbol;Acc:HGNC:14098]	2	2989.44	-0.657132	3.66626e-17
ENSG00000150753	CCT5	chaperonin containing TCP1, subunit 5 (epsilon) [Source:HGNC Symbol;Acc:HGNC:1618]	5	16412.8	-0.966044	3.88282e-17
ENSG00000123737	EXOSC9	exosome component 9 [Source:HGNC Symbol;Acc:HGNC:9137]	4	2228.56	-0.673868	4.22268e-17
ENSG00000107833	NPM3	nucleophosmin/nucleoplasmin 3 [Source:HGNC Symbol;Acc:HGNC:7931]	10	2795.46	-0.931053	4.27864e-17
ENSG00000176619	LMNB2	lamin B2 [Source:HGNC Symbol;Acc:HGNC:6638]	19	16953.9	-0.768114	4.30717e-17
ENSG00000147535	PPAPDC1B	phosphatidic acid phosphatase type 2 domain containing 1B [Source:HGNC Symbol;Acc:HGNC:25026]	8	1627.93	2.7329	4.38211e-17
ENSG00000137807	KIF23	kinesin family member 23 [Source:HGNC Symbol;Acc:HGNC:6392]	15	2632.2	-0.773496	5.45016e-17
ENSG00000186654	PRR5	proline rich 5 (renal) [Source:HGNC Symbol;Acc:HGNC:31682]	22	823.334	1.18502	5.59739e-17
ENSG00000108883	EFTUD2	elongation factor Tu GTP binding domain containing 2 [Source:HGNC Symbol;Acc:HGNC:30858]	17	8695.72	-0.764733	5.67007e-17
ENSG00000105568	PPP2R1A	protein phosphatase 2, regulatory subunit A, alpha [Source:HGNC Symbol;Acc:HGNC:9302]	19	11557.6	-0.717704	7.03198e-17
ENSG00000100216	TOMM22	translocase of outer mitochondrial membrane 22 homolog (yeast) [Source:HGNC Symbol;Acc:HGNC:18002]	22	4285.02	-0.932385	7.19513e-17
ENSG00000110958	PTGES3	prostaglandin E synthase 3 (cytosolic) [Source:HGNC Symbol;Acc:HGNC:16049]	12	24216.3	-0.79028	7.25409e-17
ENSG00000212694	LINC01089	long intergenic non-protein coding RNA 1089 [Source:HGNC Symbol;Acc:HGNC:27886]	12	953.626	1.31863	7.2603e-17
ENSG00000100632	ERH	enhancer of rudimentary homolog (Drosophila) [Source:HGNC Symbol;Acc:HGNC:3447]	14	8557.1	-0.725171	7.2603e-17
ENSG00000033100	CHPF2	chondroitin polymerizing factor 2 [Source:HGNC Symbol;Acc:HGNC:29270]	7	4028.27	0.853595	7.48594e-17
ENSG00000184371	CSF1	colony stimulating factor 1 (macrophage) [Source:HGNC Symbol;Acc:HGNC:2432]	1	1215.74	3.8281	8.07877e-17
ENSG00000114023	FAM162A	family with sequence similarity 162, member A [Source:HGNC Symbol;Acc:HGNC:17865]	3	1355.16	-1.11832	8.38215e-17
ENSG00000168439	STIP1	stress-induced phosphoprotein 1 [Source:HGNC Symbol;Acc:HGNC:11387]	11	14885.5	-0.926376	9.37348e-17
ENSG00000051596	THOC3	THO complex 3 [Source:HGNC Symbol;Acc:HGNC:19072]	5	4608.16	-0.723477	1.07195e-16
ENSG00000156804	FBXO32	F-box protein 32 [Source:HGNC Symbol;Acc:HGNC:16731]	8	231.186	3.1732	1.09167e-16
ENSG00000162236	STX5	syntaxin 5 [Source:HGNC Symbol;Acc:HGNC:11440]	11	2319.98	0.930115	1.18443e-16
ENSG00000131153	GINS2	GINS complex subunit 2 (Psf2 homolog) [Source:HGNC Symbol;Acc:HGNC:24575]	16	4686.17	-0.951092	1.29854e-16
ENSG00000089041	P2RX7	purinergic receptor P2X, ligand gated ion channel, 7 [Source:HGNC Symbol;Acc:HGNC:8537]	12	824.85	2.70491	1.30075e-16
ENSG00000204394	VARS	valyl-tRNA synthetase [Source:HGNC Symbol;Acc:HGNC:12651]	6	18827.5	-0.786378	1.48733e-16
[truncated: 2,478 more rows]

## Sheet: irono_vs_irono_ibru
Genes differentially expressed in MCL cell lines treated with ironomycin or ibrutinib and ironomycin
[truncated: 232 more rows]
